# Supplementary material for: The mannose receptor LY75 (DEC205/CD205) modulates cellular phenotype and metastatic potential of ovarian cancer cells
Source: Oncotarget. 2016 Feb 9;7(12):14125–42. doi: 10.18632/oncotarget.7288 (PMC4924702; doi:10.18632/oncotarget.7288)
Supplement: Supplementary file 2 [file oncotarget-07-14125-s002.xlsx]

## Sheet: Sheet0
Supplemental Table 2. Genes, members of the EMT and the TGF-β canonical pathways, downregulated upon LY75 knockdown in SKOV3 cells
A. - Genes, members of the EMT canonical pathway, downregulated upon LY75 knockdown in SKOV3 cells
Symbol	Entrez Gene Name	Fold Change
MET	MET proto-oncogene, receptor tyrosine kinase	-65.688
JAG1	jagged 1	-46.721
TGFB2	transforming growth factor, beta 2	-24.489
TGFBR2	transforming growth factor, beta receptor II (70/80kDa)	-14.161
SMAD3	SMAD family member 3	-13.625
FGF12	fibroblast growth factor 12	-11.989
AKT3	v-akt murine thymoma viral oncogene homolog 3	-7.455
FGF18	fibroblast growth factor 18	-6.963
FGF2	fibroblast growth factor 2 (basic)	-6.011
CDH2	cadherin 2, type 1, N-cadherin (neuronal)	-5.488
FZD6	frizzled class receptor 6	-5.353
LOX	lysyl oxidase	-4.645
JAK1	Janus kinase 1	-4.186
WNT5A	wingless-type MMTV integration site family, member 5A	-4.083
PIK3R1	phosphoinositide-3-kinase, regulatory subunit 1 (alpha)	-3.729
HIF1A	hypoxia inducible factor 1, alpha subunit (basic helix-loop-helix transcription factor)	-3.296
WNT7A	wingless-type MMTV integration site family, member 7A	-2.946
CDH1	cadherin 1, type 1	-2.919
GSC	goosecoid homeobox	-2.855
PSEN1	presenilin 1	-2.818
WNT7B	wingless-type MMTV integration site family, member 7B	-2.506
FGF5	fibroblast growth factor 5	-2.496
FGF13	fibroblast growth factor 13	-2.459
STAT3	signal transducer and activator of transcription 3 (acute-phase response factor)	-2.053
TCF7L1	transcription factor 7-like 1 (T-cell specific, HMG-box)	-2.049
B. Genes, members of the TGF-β canonical pathway, downregulated upon LY75 knockdown in SKOV3 cells
Symbol	Entrez Gene Name	Fold Change
TGFB2	transforming growth factor, beta 2	-24.489
PMEPA1	prostate transmembrane protein, androgen induced 1	-16.049
TGFBR2	transforming growth factor, beta receptor II (70/80kDa)	-14.161
SMAD3	SMAD family member 3	-13.625
IRF7	interferon regulatory factor 7	-12.529
INHBA	inhibin, beta A	-11.782
BMP2	bone morphogenetic protein 2	-10.088
RUNX2	runt-related transcription factor 2	-6.142
JUN	jun proto-oncogene	-6.006
SMURF2	SMAD specific E3 ubiquitin protein ligase 2	-4.782
SMAD7	SMAD family member 7	-3.034
GSC	goosecoid homeobox	-2.855
TRAF6	TNF receptor-associated factor 6, E3 ubiquitin protein ligase	-2.645
