# Supplementary material for: The mannose receptor LY75 (DEC205/CD205) modulates cellular phenotype and metastatic potential of ovarian cancer cells
Source: Oncotarget. 2016 Feb 9;7(12):14125–42. doi: 10.18632/oncotarget.7288 (PMC4924702; doi:10.18632/oncotarget.7288)
Supplement: Supplementary file 3 [file oncotarget-07-14125-s003.xlsx]

## Sheet: Sheet1
Supplemental Table 3. Genes, differentially expressed in SKOV3 cells (≥ 2.0 fold, p≤0.05) following LY75 knockdown
A. Upregulated genes
Gene Name	Systematic Name	Fold Change
POSTN	NM_006475	95.7264
UQCRH	M36647	85.4645
PTGS2	NM_000963	70.9244
UQCRH	NM_006004	68.7693
CD36	NM_001001547	68.6153
MUC15	NM_145650	65.5449
A_24_P608790	A_24_P608790	60.2347
PSMAL	NM_153696	58.7458
ACAA2	NM_006111	55.702
HGF	X16323	52.6504
CCND2	NM_001759	52.4813
PCDH9	NM_203487	50.8242
LRRN3	NM_018334	49.9395
FAM171B	AB075826	49.713
CDO1	NM_001801	48.6204
FOLH1	NM_004476	47.7996
C6orf159	NM_001009994	47.0632
C1orf54	NM_024579	42.7175
PCDH9	NM_020403	42.4231
LOC645904	XM_928876	41.2632
TNFRSF19	NM_148957	38.6992
ANO3	NM_031418	38.451
NMB	NM_021077	34.8895
COL5A2	NM_000393	34.8191
BE904671	BE904671	34.7256
KIF26B	NM_018012	34.2522
TMEM25	NM_032780	34.0208
MTTP	NM_000253	33.2081
NEFH	NM_021076	32.5268
DLX2	NM_004405	30.5607
A_32_P232647	A_32_P232647	30.4128
TEX15	NM_031271	29.0297
LIN28B	NM_001004317	28.6831
EPHA5	NM_004439	28.4986
KCNJ12	NM_021012	28.4912
RDH10	NM_172037	28.4059
EMP1	NM_001423	28.3251
GJA1	NM_000165	27.8826
ALDH1A1	NM_000689	27.8252
CALCRL	NM_005795	27.7484
COL5A2	NM_000393	27.719
IGF2BP1	NM_006546	26.9851
EPCAM	NM_002354	26.7014
THC2645398	THC2645398	26.6409
SCG2	NM_003469	26.123
DUSP6	NM_001946	26.032
NR2F1	NM_005654	24.3096
COL3A1	NM_000090	24.2618
C10orf140	NM_207371	24.1862
HMGA2	NM_003483	23.8392
BX337332	BX337332	23.8375
IL28RA	NM_170743	23.7531
HTR1F	NM_000866	23.6959
RPL22L1	NM_001099645	23.6209
UCHL1	NM_004181	23.1102
TBX2	NM_005994	23.0982
CAND2	NM_012298	23.0887
FAM171B	NM_177454	22.4565
LRRFIP2	NM_017724	21.943
KREMEN2	NM_172229	21.7392
A_32_P162443	A_32_P162443	21.6716
CR603982	CR603982	21.5774
FZD8	NM_031866	21.5206
POU1F1	NM_000306	20.6763
NLGN1	NM_014932	20.6628
LOC100128178	XM_001718912	20.332
NRXN1	NM_004801	20.2115
FAM171B	NM_177454	19.988
A_32_P131583	A_32_P131583	19.3514
PLA2G4A	NM_024420	19.3027
BC018626	BC018626	18.8594
CARD16	NM_001017534	18.755
SLC2A14	BC060766	18.6447
SLC10A4	NM_152679	18.6016
AK021837	AK021837	18.467
ENST00000397186	ENST00000397186	18.0562
KAZALD1	NM_030929	17.9836
CCND2	NM_001759	17.962
NPPC	ENST00000409852	17.8893
THC2498220	THC2498220	17.7634
CXorf61	NM_001017978	17.7574
COL3A1	NM_000090	17.6513
GSPT2	NM_018094	17.484
NDN	NM_002487	17.3762
TMEM30B	NM_001017970	17.163
BC038432	BC038432	16.9261
BMP7	NM_001719	16.9108
C11orf87	AB096240	16.7293
RAB34	NM_031934	16.4599
RFPL1S	NR_002727	16.4415
SSX2IP	NM_014021	16.3796
ZDHHC15	NM_144969	16.334
PRTFDC1	NM_020200	16.2518
KCNH2	NM_000238	15.8221
WIF1	NM_007191	15.7263
PION	NM_017439	15.6789
AS3MT	NM_020682	15.5993
AP1S3	BC021898	15.5156
PDE4A	NM_006202	15.4708
TYRP1	NM_000550	15.4121
SLC25A21	NM_030631	15.3191
CKMT1A	NM_001015001	15.0476
APOC1	NM_001645	15.0419
DMKN	NM_001035516	14.8424
LOC100131289	AK130456	14.8256
ARL4A	NM_005738	14.7541
SLC38A4	NM_018018	14.6533
DPY19L2	NM_173812	14.635
SLC27A2	NM_003645	14.5123
GAS1	NM_002048	14.4727
CXXC4	NM_025212	14.4614
BC044863	BC044863	14.3669
ARG2	NM_001172	14.3658
CNGA1	NM_000087	14.339
GSTT2	NM_000854	14.3277
EGR1	NM_001964	14.243
LOC100128178	AK021543	14.2177
MMP11	NM_005940	14.1793
CYB5D2	NM_144611	14.142
VGLL3	NM_016206	14.1282
CXADR	NM_001338	14.049
CR613436	CR613436	13.9126
TTC39A	NM_001080494	13.8768
RAB39B	NM_171998	13.8377
HGF	NM_001010931	13.7835
GALNT14	NM_024572	13.7156
PPAPDC3	NM_032728	13.7
LHX2	NM_004789	13.6874
PAX9	NM_006194	13.5238
NOX4	NM_016931	13.4623
JAM3	NM_032801	13.439
ARHGAP4	NM_001666	13.3272
DDR2	BX537651	13.2932
ZFHX4	NM_024721	13.1082
ARL4A	NM_005738	13.0237
CXADRP2	NR_024387	12.8064
APOC1	NM_001645	12.7436
ENST00000356370	ENST00000356370	12.6716
CDKN2A	NM_058197	12.6294
SALL4	NM_020436	12.5748
CARD17	NM_001007232	12.4616
NCAM2	ENST00000400546	12.4541
PALM3	XM_292820	12.3942
CXADR	NM_001338	12.3302
HSPA4L	NM_014278	12.2985
IGF2BP1	NM_006546	12.2405
THC2527306	THC2527306	12.2339
LRRN3	NM_018334	12.2217
CCNB3	NM_033031	12.1975
HOXC13	NM_017410	12.1928
CD36	S67044	12.1502
ANKRD45	NM_198493	12.0838
ARMCX6	NM_019007	11.9477
NEGR1	NM_173808	11.942
TXK	NM_003328	11.8778
LIN28B	NM_001004317	11.7879
AL833456	AL833456	11.7072
AP4E1	NM_007347	11.6229
PCDH15	NM_001142771	11.6074
MID1	NM_033290	11.5635
LOC100144602	BC017721	11.5213
PACSIN1	NM_020804	11.4283
SLITRK5	NM_015567	11.3643
CXXC4	ENST00000305749	11.2533
DLX2	NM_004405	11.236
COL5A2	NM_000393	11.2279
BCAT1	NM_005504	11.2023
MFSD4	NM_181644	11.1883
PRG2	NM_024888	11.1689
LOC647121	NR_003955	11.1216
NCAM2	ENST00000400546	11.0107
FOXL2	NM_023067	11.0004
FKBP10	NM_021939	10.9603
KCNJ2	NM_000891	10.9451
FLJ36644	AK093963	10.938
CFHR3	NM_021023	10.8453
RAB39	NM_017516	10.8199
ENST00000313664	ENST00000313664	10.7849
GALC	NM_000153	10.6732
PHLDB3	NM_198850	10.6628
CGREF1	NM_006569	10.6556
NRXN1	NM_001135659	10.6293
LRRFIP2	NM_006309	10.602
LOC100130623	ENST00000377548	10.5602
ETV1	NM_004956	10.5414
ID4	NM_001546	10.5302
ELOVL4	NM_022726	10.4837
H1F0	NM_005318	10.4721
SH3BGR	NM_007341	10.4001
NT5DC2	NM_022908	10.397
SPRY1	NM_199327	10.3746
CXCL11	NM_005409	10.3363
CCDC8	NM_032040	10.1854
ERC1	NM_178040	10.1677
KLF15	NM_014079	10.1634
ANKRD32	NM_032290	10.1479
JAM2	NM_021219	10.1448
AK027541	AK027541	10.1069
FOLH1	NM_001014986	10.0661
RADIL	NM_018059	10.037
NNT	NM_182977	9.96728
B3GALT4	NM_003782	9.78128
DPY19L2	NM_173812	9.66876
NTS	NM_006183	9.66276
C12orf5	NM_020375	9.60183
GSTT2	NM_000854	9.59667
CCDC89	NM_152723	9.59645
TMSB15A	NM_021992	9.52719
ACTA2	NM_001613	9.46564
LOC728613	NR_003713	9.4605
SLC16A9	NM_194298	9.44416
EPHA5	BX537946	9.42967
ANKRD34A	NM_001039888	9.42093
UBE2G1	NM_003342	9.40888
CXADR	NM_001338	9.35782
ZFP64	NM_199427	9.35279
ENST00000242475	ENST00000242475	9.28696
TMEM98	NM_015544	9.23416
F12	NM_000505	9.23128
TMEM101	NM_032376	9.19872
PRKACB	NM_207578	9.16766
MYL9	NM_181526	9.14185
IFIT1	NM_001548	9.13934
KRT222P	NM_152349	9.12103
S1PR5	NM_030760	9.08755
GPER	NM_001039966	9.05423
FJX1	NM_014344	8.99863
SPINK6	NM_205841	8.97478
ERC1	NM_178037	8.95593
GATM	NM_001482	8.95023
DLGAP1	NM_004746	8.93572
SCD	NM_005063	8.69366
ELMOD1	NM_018712	8.67412
PSPH	NM_004577	8.57951
HOXA11AS	NR_002795	8.54756
HGF	NM_001010931	8.53139
EBP	NM_006579	8.51955
CD160	NM_007053	8.51408
SLC16A2	NM_006517	8.50774
GLT25D2	NM_015101	8.50084
CFH	NM_001014975	8.42902
C6orf142	NM_138569	8.39837
SPRY2	NM_005842	8.37505
CB050071	CB050071	8.23318
AF086154	AF086154	8.22259
TRPC4	NM_016179	8.20402
GLT8D2	NM_031302	8.19269
IL27RA	NM_004843	8.1756
LOC647121	NR_003955	8.16435
CPT1C	NM_152359	8.11191
LRRC8B	NM_015350	8.09635
GLI1	NM_005269	8.08876
CHRM3	NM_000740	8.06318
CCDC74B	NM_207310	8.02135
MID1	NM_000381	7.98135
CDKN2B	NM_078487	7.90185
SGCZ	NM_139167	7.8822
BC014971	BC014971	7.76015
NAAA	NM_014435	7.74827
CFH	NM_000186	7.72893
CSGALNACT1	NM_018371	7.71833
LOC647121	NR_003955	7.70277
LOC729085	NM_001129908	7.60829
CA14	NM_012113	7.59111
CHCHD10	NM_213720	7.57948
BC113872	BC113872	7.56304
RIMS2	NM_014677	7.53712
NOLC1	NM_004741	7.48738
SCD	AF132203	7.41751
PIK3R3	NM_003629	7.40158
THC2582296	THC2582296	7.39992
IL27RA	NM_004843	7.39616
DLX1	NM_178120	7.35283
PHTF2	NM_020432	7.33706
FAM82A1	AF435956	7.33562
DMD	NM_004010	7.32643
GPR126	NM_020455	7.24748
CSPG4	NM_001897	7.23286
DTX3	NM_178502	7.21012
IL12A	NM_000882	7.17511
BI759100	BI759100	7.17048
AIF1L	NM_031426	7.14713
RAB39B	NM_171998	7.13218
HOXC9	NM_006897	7.10051
ZDHHC8P	NR_003950	7.08121
CENPV	NM_181716	7.07537
CFH	NM_000186	7.0738
MPDZ	NM_003829	7.06331
EAF2	NM_018456	7.05288
EGR2	NM_000399	7.05036
CCDC74B	NM_207310	7.03024
LRRC8B	NM_015350	7.01844
DACT3	NM_145056	7.01502
C11orf87	NM_207645	6.96671
TP53TG3	NM_016212	6.96242
B3GALT4	NM_003782	6.95594
XK	NM_021083	6.95273
SLC19A2	NM_006996	6.94128
SERPINF1	NM_002615	6.93171
DMP1	NM_004407	6.8896
CNGA1	NM_000087	6.87622
GNG4	NM_004485	6.84282
AW993939	AW993939	6.83944
MYOM2	NM_003970	6.81988
CDC7	NM_003503	6.79739
A_24_P400702	A_24_P400702	6.78581
C5	NM_001735	6.75545
FLJ42709	NR_021491	6.74512
A_32_P68479	A_32_P68479	6.73787
ENO3	NM_001976	6.72358
SKAP1	NM_003726	6.71557
ART3	NM_001179	6.69727
GPR126	NM_020455	6.68956
SGCG	NM_000231	6.67501
VMO1	NM_182566	6.65982
BAHCC1	NM_001080519	6.64986
SALL2	NM_005407	6.60595
ZNF226	NM_001032374	6.59124
HOXA13	NM_000522	6.57719
TOR3A	NM_022371	6.56107
SMARCD3	NM_003078	6.53026
DPY19L2P2	NR_003561	6.52195
CYP26A1	NM_057157	6.51009
A_23_P113453	A_23_P113453	6.50893
APOBEC3F	AK294810	6.49653
NPR2	NM_003995	6.47999
RILP	NM_031430	6.46509
ZNF643	NM_023070	6.45237
DHDH	NM_014475	6.4048
CCR1	NM_001295	6.39076
GLDC	NM_000170	6.39003
C8orf51	AK026503	6.37918
HOXA13	NM_000522	6.36017
CCDC138	NM_144978	6.34913
IL11	NM_000641	6.3396
SNHG8	BM926530	6.32381
A_24_P211351	A_24_P211351	6.31728
AK125077	AK125077	6.27379
LHX6	NM_014368	6.27324
NOX4	NM_016931	6.27251
HMGA2	NM_003483	6.25021
RASGEF1A	BC022548	6.2303
LOC645722	XM_944447	6.22957
NRG2	NM_013982	6.22348
MANSC1	NM_018050	6.2092
BC032716	BC032716	6.1944
KIAA1712	ENST00000396791	6.19093
APOE	NM_000041	6.17737
SLC25A25	NM_001006641	6.17602
TOX	NM_014729	6.17335
RDH10	NM_172037	6.13133
ODC1	NM_002539	6.12715
ABAT	NM_000663	6.12563
EMG1	NM_006331	6.11998
PHYHD1	NM_174933	6.11428
DDR2	NM_001014796	6.10893
IFI30	NM_006332	6.10159
PRRT2	NM_145239	6.08375
FBXL7	NM_012304	6.08359
ENST00000402289	ENST00000402289	6.08165
FBXO36	NM_174899	5.99862
RIMS2	NM_014677	5.98095
LOC728034	XM_001714057	5.96007
RAB11FIP4	NM_032932	5.95501
C10orf114	NM_001010911	5.94132
THC2616697	THC2616697	5.93928
C9orf125	NM_032342	5.9204
DDX10	NM_004398	5.90461
CCNO	NM_021147	5.89681
GPRASP2	NM_001004051	5.88528
ASPM	NM_018136	5.86914
RIMS2	NM_014677	5.8638
NEO1	NM_002499	5.85939
BMP7	NM_001719	5.854
PDE4D	NM_006203	5.84671
A_24_P332532	A_24_P332532	5.84048
CYCS	NM_018947	5.81351
SPINK2	NM_021114	5.81261
BC015903	BC015903	5.81231
DZIP1	NM_198968	5.79551
ROR1	NM_005012	5.79152
MRPS25	NM_022497	5.7906
FBXO36	NM_174899	5.78693
FGG	NM_000509	5.77415
THC2631248	THC2631248	5.77074
DPH3	NM_206831	5.75439
RNFT2	NM_032814	5.73482
KIAA2022	NM_001008537	5.73465
CPE	NM_001873	5.72229
IDI1	NM_004508	5.7177
C21orf34	NM_001005733	5.71047
SDF2L1	NM_022044	5.71028
ARHGEF16	NM_014448	5.70576
BC082970	BC082970	5.70538
ACTN2	NM_001103	5.70511
A_24_P915634	A_24_P915634	5.69412
LIPA	NM_000235	5.68921
SMARCC1	NM_003074	5.68618
CYB5D2	NM_144611	5.6852
GOT1	NM_002079	5.63412
AK095715	AK095715	5.63235
C1QBP	NM_001212	5.62624
KGFLP1	NR_003674	5.62579
ENST00000341045	ENST00000341045	5.61851
CACNG7	ENST00000391767	5.60585
UBE2G1	NM_003342	5.58739
VCX	NM_013452	5.57106
SLC43A2	NM_152346	5.54418
CYCS	ENST00000409764	5.51166
AK125351	AK125351	5.50525
A_24_P561165	A_24_P561165	5.50493
ERC1	NM_178040	5.49881
SLC16A6	NM_004694	5.48567
PTCH1	NM_001083602	5.48264
A_23_P147404	A_23_P147404	5.46162
KIAA0564	NM_001009814	5.4547
NR4A1	NM_002135	5.44776
WDHD1	NM_007086	5.43686
ZC3HAV1L	AK098156	5.43393
ANKRD32	NM_032290	5.42887
SREBF1	NM_001005291	5.41669
PSPH	NM_004577	5.40648
SLC16A6	NM_004694	5.4003
ADAMTS3	NM_014243	5.39726
SAMD13	NM_001010971	5.39426
GLYATL1	NM_080661	5.39338
COL3A1	NM_000090	5.38114
THC2664860	THC2664860	5.37602
C13orf15	NM_014059	5.37385
CEBPA	NM_004364	5.37059
NSBP1	NM_030763	5.36422
AP1S3	NM_001039569	5.36393
GSTA4	NM_001512	5.35446
WDR75	NM_032168	5.32196
PFKM	NM_000289	5.32063
A_24_P418744	A_24_P418744	5.31925
MAB21L1	NM_005584	5.29717
INSIG1	NM_198336	5.29539
DSCC1	NM_024094	5.29383
ECEL1	NM_004826	5.28149
GPATCH4	NM_182679	5.27888
CREM	NM_183013	5.26591
FIGNL1	NM_001042762	5.25864
GALM	NM_138801	5.23841
PLCXD1	NM_018390	5.23448
CR616309	CR616309	5.23176
TM4SF1	NM_014220	5.22827
ZNF467	BC038972	5.21885
CCT6A	NM_001762	5.21546
BSPRY	NM_017688	5.21005
RAB11FIP4	NM_032932	5.20438
TWISTNB	NM_001002926	5.20111
SLC38A2	NM_018976	5.19972
SIX1	NM_005982	5.19677
NSBP1	NM_030763	5.19026
IFIT5	NM_012420	5.18669
HMGCS1	NM_002130	5.17995
GAMT	NM_000156	5.17772
ISYNA1	NM_016368	5.17744
EGR4	NM_001965	5.17241
CPNE8	NM_153634	5.16869
PSD3	NM_015310	5.15735
VCX2	NM_016378	5.13602
LOC553158	NM_181334	5.13289
A_32_P234853	A_32_P234853	5.1116
CLU	NM_203339	5.10198
CCT6P1	NR_003110	5.1002
NUDT19	NM_001105570	5.09676
PCSK6	NM_138325	5.09408
CLCN5	X91906	5.05117
GPR98	NM_032119	5.05061
GPR89B	NM_016334	5.04225
CHRDL2	NM_015424	5.0416
ZFP37	NM_003408	5.04078
MYB	NM_005375	5.03166
LOC283174	NR_024344	5.02327
APOBEC3B	NM_004900	5.02259
KCNQ2	NM_172109	5.02066
KIAA0020	NM_014878	4.9994
HOXC8	NM_022658	4.99251
NOLC1	NM_004741	4.98934
HSD17B1	NM_000413	4.95994
BC035064	BC035064	4.95081
EMG1	NM_006331	4.94584
KBTBD8	NM_032505	4.94271
GLA	NM_000169	4.9352
BC107568	BC107568	4.93347
LRRC8B	NM_015350	4.93309
VPS53	NM_018289	4.93161
MMP3	NM_002422	4.92415
BI050742	BI050742	4.92285
RUNX3	NM_001031680	4.91574
SYTL1	NM_032872	4.89265
TMEM98	NM_015544	4.89056
NOLC1	NM_004741	4.88001
ID2	NM_002166	4.87443
A_24_P50328	A_24_P50328	4.87145
ANKFY1	NM_016376	4.8574
GALC	NM_000153	4.85703
TWISTNB	NM_001002926	4.85638
DSCR6	NM_018962	4.85448
THC2755690	THC2755690	4.85433
ZNF518A	NM_014803	4.85258
KDELR3	NM_016657	4.84298
ACOT11	NM_147161	4.8407
MPZL1	NM_003953	4.83872
PLEKHA4	NM_020904	4.83691
USP18	NM_017414	4.8349
FAS	NM_000043	4.81835
FBXO2	NM_012168	4.81051
LOC100132911	XR_039213	4.80641
PDC	NM_002597	4.795
DUSP16	NM_030640	4.78409
AV736006	AV736006	4.77597
FAM64A	NM_019013	4.77475
AIF1L	NM_031426	4.77178
THC2652707	THC2652707	4.76994
MCM7	NM_182776	4.7656
E2F2	NM_004091	4.76529
GJA1	NM_000165	4.76444
DBF4	NM_006716	4.76349
TOX	NM_014729	4.76298
AARSD1	NM_025267	4.75972
UBE2T	NM_014176	4.75873
LOC100132357	XM_001714380	4.75643
SRR	NM_021947	4.75637
DPY19L2	NM_173812	4.74491
APOBEC3C	NM_014508	4.74205
GABPB1	NM_002041	4.73983
CNN1	NM_001299	4.73872
ZC3H8	NM_032494	4.73842
CCDC28B	NM_024296	4.73646
RBPMS2	NM_194272	4.72655
RHOU	NM_021205	4.72504
MCM6	NM_005915	4.72217
MCCC2	NM_022132	4.71997
NME4	NM_005009	4.71527
TOR3A	NM_022371	4.70952
C1orf9	NM_016227	4.70688
STYK1	NM_018423	4.69703
WIF1	NM_007191	4.69628
RASSF5	NM_182663	4.69148
GCHFR	NM_005258	4.68268
APOBEC3F	NM_145298	4.67812
THC2595827	THC2595827	4.6756
ENST00000378008	ENST00000378008	4.6721
RAD51AP1	NM_006479	4.67202
A_24_P845631	A_24_P845631	4.66385
C1orf71	NM_152609	4.65864
GGCT	NM_024051	4.65697
C16orf75	NM_152308	4.65403
ATP1B1	NM_001677	4.65189
AF088004	AF088004	4.65042
TMEM184A	NM_001097620	4.64724
C14orf128	BC007251	4.63626
PRSS16	NM_005865	4.63302
GLMN	NM_053274	4.6325
MGP	NM_000900	4.62862
BARX1	NM_021570	4.62454
OXCT1	NM_000436	4.62148
WDR76	NM_024908	4.6137
BC003519	BC003519	4.60629
CXADRP3	NR_024076	4.60235
AK095141	AK095141	4.59316
A_32_P121674	A_32_P121674	4.5911
FBXO36	NM_174899	4.57972
MCM10	NM_182751	4.57733
ATF7IP	NM_018179	4.57309
PIGC	NM_002642	4.56401
ADAMTSL4	NM_019032	4.56349
AU158345	AU158345	4.56012
NBEA	NM_015678	4.55451
NKX2-1	NM_003317	4.55016
IFFO1	NM_001039670	4.54827
ITGAV	NM_002210	4.54487
THC2678624	THC2678624	4.5404
THC2645298	THC2645298	4.52941
RASGRP2	NM_153819	4.52888
A_24_P221601	A_24_P221601	4.52867
ASGR1	NM_001671	4.52785
SYNPO2	NM_001128933	4.52729
MICB	NM_005931	4.52371
AK093617	AK093617	4.51529
LOXL3	NM_032603	4.51502
GLRX2	NM_016066	4.50561
BG216262	BG216262	4.50338
HOXC8	NM_022658	4.48954
TTLL7	NM_024686	4.48934
A_24_P187094	A_24_P187094	4.48177
RNF128	NM_194463	4.47337
CITED1	NM_004143	4.46762
TNFRSF19	NM_018647	4.4655
BXDC5	NM_025065	4.46321
CREM	NM_183013	4.46101
A_32_P224040	A_32_P224040	4.45564
NEBL	NM_006393	4.45552
C1orf27	NM_017847	4.44846
A_24_P221285	A_24_P221285	4.44502
FZD9	NM_003508	4.43446
THC2731337	THC2731337	4.42127
RNFT2	NM_032814	4.41712
CC2D2A	NM_001080522	4.41447
THC2655811	THC2655811	4.41113
MUSK	NM_005592	4.40062
KATNAL2	NM_031303	4.39892
EFR3B	NM_014971	4.39597
PSD3	NM_015310	4.39438
ARMCX6	NM_019007	4.39388
DFNB31	AK056190	4.39351
HOXC10	NM_017409	4.38724
A_24_P489399	A_24_P489399	4.38597
MARVELD3	NM_052858	4.37857
DUSP2	NM_004418	4.37424
ESPNL	NM_194312	4.3659
THC2507433	THC2507433	4.36487
FAM82A1	NM_144713	4.35334
SDSL	NM_138432	4.35142
ABCA7	NM_019112	4.34811
PCOLCE	NM_002593	4.34431
E2F8	NM_024680	4.34248
MSRB3	NM_001031679	4.33999
KDELC2	NM_153705	4.32443
NOC3L	NM_022451	4.32362
ANKRD43	NM_175873	4.31926
FLVCR1	NM_014053	4.31032
BRP44L	NM_016098	4.30978
HIGD1A	NM_014056	4.30096
NUP205	NM_015135	4.29797
BC030102	BC030102	4.29652
MLLT11	NM_006818	4.29641
ATP10A	NM_024490	4.29491
MAP2K6	NM_002758	4.29488
THC2635964	THC2635964	4.28855
SCD	NM_005063	4.27574
LPHN2	NM_012302	4.27289
HSD17B14	NM_016246	4.26965
BC039411	BC039411	4.25615
DHX33	NM_020162	4.25468
A_32_P133926	A_32_P133926	4.24731
C16orf86	NM_001012984	4.24328
FGD3	NM_033086	4.2416
ENST00000272035	ENST00000272035	4.23239
NCAPD2	NM_014865	4.22998
SAMHD1	NM_015474	4.22884
FADS2	NM_004265	4.22414
ITPRIPL1	NM_178495	4.21602
STK33	NM_030906	4.19892
NAPEPLD	NM_198990	4.19547
ARHGAP19	NM_032900	4.195
SPAG5	NM_006461	4.19452
LOC348926	NR_024253	4.18971
C5orf4	NM_032385	4.18422
FKBP1B	NM_054033	4.18224
BG185346	BG185346	4.18077
TMSL3	NM_183049	4.17459
FAM86A	NM_201400	4.17396
SOBP	NM_018013	4.17318
LIMS3	NM_033514	4.16808
TSEN15	NM_052965	4.16056
BC003519	BC003519	4.15838
C17orf68	NM_025099	4.15828
AK021866	AK021866	4.15545
SLC16A10	NM_018593	4.15271
CCDC121	NM_024584	4.15087
A_24_P50509	A_24_P50509	4.14452
SPRY4	NM_030964	4.14302
ARMCX5	NM_022838	4.14191
THAP5	NM_182529	4.14114
SLC37A3	NM_032295	4.14074
EXOSC2	NM_014285	4.14072
C18orf24	NM_001039535	4.13816
IDH3A	NM_005530	4.13527
ENST00000401649	ENST00000401649	4.13322
MRO	NM_031939	4.13282
TOR3A	NM_022371	4.1327
HSD17B10	NM_004493	4.12593
JAM2	ENST00000400535	4.12397
PSTK	NM_153336	4.1237
PRDM5	NM_018699	4.12308
LUM	NM_002345	4.12107
ECE2	NM_032331	4.11602
SH2D4A	NM_022071	4.11437
STAU2	AK002152	4.11425
FKBP5	NM_004117	4.11349
LMCD1	NM_014583	4.11341
THNSL2	NM_018271	4.11102
SH3GLB1	NM_016009	4.11007
A_24_P152345	A_24_P152345	4.1046
AI801879	AI801879	4.10454
HS2ST1	NM_012262	4.10417
HS2ST1	NM_012262	4.10372
AEN	NM_022767	4.10183
TIMM17A	NM_006335	4.10116
PUS3	NM_031307	4.09863
GMPPB	NM_021971	4.09666
BCAT1	NM_005504	4.09531
CCND2	NM_001759	4.09403
CCT6A	NM_001762	4.08587
ELL3	NM_025165	4.08364
ENST00000326470	ENST00000326470	4.08134
RRP12	NM_015179	4.07676
PER1	NM_002616	4.07372
ITGAV	NM_002210	4.0715
A_24_P58597	A_24_P58597	4.06971
C9orf125	ENST00000374851	4.06703
DNAJB4	NM_007034	4.0601
CCDC72	AK126594	4.05724
CXorf57	NM_018015	4.05565
ARMET	NM_006010	4.05186
TM7SF2	NM_003273	4.04759
MPZL1	NM_003953	4.04664
DNAJA1	NM_001539	4.04284
A_24_P530977	A_24_P530977	4.04253
CRELD2	NM_024324	4.03719
TOMM40L	NM_032174	4.03434
PFAS	NM_012393	4.03336
POTEB	NM_207355	4.02893
NPM3	NM_006993	4.02431
C1orf211	BC030279	4.024
CHAC2	NM_001008708	4.02397
ENST00000371327	ENST00000371327	4.02273
A_23_P64184	A_23_P64184	4.02021
PDCD6IP	NM_013374	4.01685
THC2560068	THC2560068	4.01063
GFM1	NM_024996	4.00669
OSR2	NM_053001	3.99886
EIF1AX	NM_001412	3.9974
CREM	NM_001881	3.99665
PHYHD1	NM_174933	3.99632
ENST00000394884	ENST00000394884	3.99545
SYDE2	NM_032184	3.99314
LOC554207	BC031469	3.98849
PFDN2	NM_012394	3.98577
A_24_P315256	A_24_P315256	3.98544
HOXA9	NM_152739	3.98039
A_32_P180185	A_32_P180185	3.97754
AK093617	AK093617	3.97331
TTLL7	NM_024686	3.97103
DEPDC1	NM_017779	3.97077
TMSL3	NM_183049	3.97043
ANGPTL1	NM_004673	3.97043
TMEM97	NM_014573	3.97
CBX7	NM_175709	3.96962
BCR	NM_004327	3.96783
ANGEL2	NM_144567	3.96254
RASL11B	NM_023940	3.96244
TRERF1	NM_033502	3.95787
TP53I3	NM_004881	3.9522
OSBPL3	NM_015550	3.9511
THC2646312	THC2646312	3.95074
PSMG3	NM_032302	3.94865
NOM1	NM_138400	3.94673
ESAM	NM_138961	3.93998
SFXN2	NM_178858	3.93976
CR624517	CR624517	3.93955
ENST00000377006	ENST00000377006	3.9337
GOT1	NM_002079	3.93168
ELOVL6	NM_024090	3.93063
A_23_P10987	A_23_P10987	3.9154
DISP2	NM_033510	3.91433
ABCC6	NM_001079528	3.91315
A_24_P832737	A_24_P832737	3.91227
GALNT4	NM_003774	3.90709
FGFBP3	NM_152429	3.89759
ANGPTL2	NM_012098	3.89647
RILP	NM_031430	3.89492
ETV5	NM_004454	3.89333
A_24_P901084	A_24_P901084	3.89037
PCCB	NM_000532	3.88331
PCK2	NM_004563	3.8821
ENST00000372045	ENST00000372045	3.88136
C1orf114	NM_021179	3.87775
LOC100128974	XR_037045	3.87051
GPR135	NM_022571	3.86829
BXDC2	NM_018321	3.86465
GNG5	NM_005274	3.86174
HPCAL4	NM_016257	3.86118
ABCB6	NM_005689	3.85913
BX094072	BX094072	3.85785
METTL8	NM_024770	3.85205
LOC644387	XR_016224	3.85062
CTSL2	NM_001333	3.84962
BG292169	BG292169	3.84613
HYPK	NM_016400	3.84083
CEBPA	NM_004364	3.83333
DNAJB4	NM_007034	3.82999
GBAS	NM_001483	3.82832
FANCE	NM_021922	3.82775
THC2648509	THC2648509	3.82438
CA3	NM_005181	3.82285
AMDHD1	NM_152435	3.81871
TRMT11	NM_001031712	3.81811
LOC791120	NR_015357	3.81187
HS2ST1	NM_012262	3.81187
VCX3A	NM_016379	3.80962
TIRAP	NM_148910	3.80457
PRIM2	NM_000947	3.80185
PARP11	NM_020367	3.80163
C9orf93	NM_173550	3.80093
TIPIN	NM_017858	3.79971
MAGOHB	NM_018048	3.79743
FLRT2	NM_013231	3.79737
TXNRD3	ENST00000360201	3.79547
LOC439949	AY007155	3.79354
SHMT1	NM_004169	3.79334
C1orf67	NM_144989	3.78993
SLC25A33	NM_032315	3.78921
BXDC2	NM_018321	3.78738
PCCB	NM_000532	3.7868
ZC3H15	NM_018471	3.78634
FKBP14	NM_017946	3.78597
PABPC4L	NM_001114734	3.78521
BF217859	BF217859	3.78323
38596	NM_002688	3.78155
HSPH1	NM_006644	3.78045
C10orf4	NM_145246	3.77975
tcag7.1239	XR_015268	3.77625
SLC37A3	NM_207113	3.77435
SREBF1	NM_001005291	3.77411
TMSB4X	NM_021109	3.76919
HOXA11	NM_005523	3.76851
BG719660	BG719660	3.76808
AK127279	AK127279	3.76642
HIST1H2BK	NM_080593	3.76636
HEBP1	NM_015987	3.76057
CBX7	NM_175709	3.75821
EIF5A	NM_001970	3.75767
PCYT1B	NM_004845	3.75765
ENST00000334126	ENST00000334126	3.75653
GTPBP5	NM_015666	3.75576
BC037328	BC037328	3.75514
REEP3	NM_001001330	3.755
NDRG2	NM_201535	3.75478
CLDN5	NM_003277	3.75408
CKS1B	NM_001826	3.75317
CCDC138	AK023150	3.75131
MAPK12	NM_002969	3.75101
PURB	NM_033224	3.75014
SCO1	NM_004589	3.74784
HSPC159	NM_014181	3.74756
RASL10B	NM_033315	3.74736
DLL3	NM_203486	3.74503
PDIA2	NM_006849	3.7416
A_23_P120644	A_23_P120644	3.74089
PTH2	NM_178449	3.73953
UTP15	NM_032175	3.73941
FDXR	NM_004110	3.7294
RICH2	NM_014859	3.72847
AW138903	AW138903	3.72766
ZDHHC21	NM_178566	3.72508
CR591289	CR591289	3.72429
ACADM	NM_000016	3.72393
AK092875	AK092875	3.72063
LOH12CR1	NM_058169	3.71978
SGK3	NM_013257	3.71831
SLC25A35	NM_201520	3.71681
ETV4	NM_001079675	3.71601
DDX10	NM_004398	3.71451
CCRL2	NM_003965	3.71442
MPDU1	NM_004870	3.71178
ERI1	NM_153332	3.71167
SC65	NM_006455	3.70876
TOM1L2	NM_001082968	3.70794
TAX1BP1	NM_006024	3.70655
HEYL	NM_014571	3.70489
RIOK2	NM_018343	3.70326
LOC648795	XM_001717954	3.70207
C19orf46	NM_001039876	3.70076
LRRC41	NM_006369	3.69899
PHKA1	NM_002637	3.69829
LDLR	NM_000527	3.69507
LOC116236	ENST00000307201	3.69081
L48692	L48692	3.6879
RRM2	NM_001034	3.68358
TMSB4X	ENST00000380635	3.6816
SLC2A3	NM_006931	3.68119
ZNF507	NM_014910	3.68033
RAGE	NM_014226	3.6782
ATP4A	NM_000704	3.67806
CCNJ	NM_019084	3.67511
ERI1	NM_153332	3.67365
AW268902	AW268902	3.67091
AK057830	AK057830	3.66901
BCL2L13	NM_015367	3.66744
OSBPL6	NM_032523	3.66422
TMEM121	NM_025268	3.66332
ATP2B1	NM_001682	3.6629
FEM1B	NM_015322	3.65829
LOC653113	NR_024254	3.65503
CREM	NM_183013	3.65495
FAM78A	NM_033387	3.64381
FAM86B2	NM_001137610	3.63673
CHDH	NM_018397	3.63511
ANKFY1	NM_020740	3.63257
PPAT	NM_002703	3.63081
HIST1H2BC	NM_003526	3.62638
AA554330	AA554330	3.62586
COQ10B	NM_025147	3.62445
C21orf117	BC009878	3.62207
TYW3	NM_138467	3.62113
CKS1B	NM_001826	3.61991
SERTAD1	NM_013376	3.61808
LRP1B	NM_018557	3.6175
SLC5A6	NM_021095	3.61484
ID2	NM_002166	3.61199
OXNAD1	NM_138381	3.6066
TBC1D12	NM_015188	3.60412
HLA-DMB	NM_002118	3.59611
SCIN	NM_033128	3.59556
GPR162	NM_019858	3.59555
RPAIN	NM_001033002	3.59195
ADAM11	NM_002390	3.5821
HSD3B7	NM_025193	3.57959
PTCD1	NM_015545	3.5776
CPNE8	NM_153634	3.57759
DHCR7	NM_001360	3.57461
GAMT	NM_138924	3.57187
CRLF3	NM_015986	3.57144
DNAJA1	NM_001539	3.57053
FAM13A1	NM_014883	3.56985
NEBL	NM_006393	3.56762
TMEM220	NM_001004313	3.56734
CR936711	CR936711	3.5662
LDLR	NM_000527	3.56453
TWIST1	NM_000474	3.56082
DNAJC2	NM_014377	3.55658
RAD21	NM_006265	3.5556
PAPD5	NM_001040284	3.55178
AK024926	AK024926	3.55125
WBSCR22	NM_017528	3.55105
TMEM138	NM_016464	3.54935
CDC25A	NM_001789	3.54913
PARD6A	NM_016948	3.54711
PROCA1	NM_152465	3.54539
WDR51B	NM_172240	3.53886
GATA2	NM_032638	3.53701
EIF5A	NM_001970	3.53493
CCT3	NM_005998	3.53339
CR622342	CR622342	3.53291
ATP1B1	NM_001677	3.53172
ABCB6	NM_005689	3.52966
NUP88	NM_002532	3.52921
C2orf37	NM_025000	3.52896
ZNF215	NM_013250	3.52798
DKKL1	NM_014419	3.52341
LOC153346	AK024346	3.5218
A_32_P7193	A_32_P7193	3.52154
FKBP5	NM_004117	3.51916
NAT8L	NM_178557	3.518
NF2	NM_181832	3.5179
BUB1	NM_004336	3.5142
C9orf72	NM_145005	3.51334
ACN9	NM_020186	3.51208
BMS1	NM_014753	3.50935
PRRT3	NM_207351	3.50611
HIST1H2BE	NM_003523	3.50213
ERC1	ENST00000397203	3.49732
SBDS	NM_016038	3.49027
BXDC5	NM_025065	3.48739
CHUK	NM_001278	3.48571
A_24_P926993	A_24_P926993	3.48456
ENST00000407600	ENST00000407600	3.47793
CCDC132	NM_024553	3.47633
MESDC1	NM_022566	3.47569
LOH12CR1	NM_058169	3.46659
HTR7P	NR_002774	3.4662
PPRC1	NM_015062	3.4641
TOMM5	NM_001134484	3.46397
KIAA1467	NM_020853	3.4601
CXorf50	BC041962	3.45271
ERC1	NM_178037	3.45212
BPTF	AK027184	3.45091
EIF1AX	NM_001412	3.45083
DHX30	AK002076	3.45026
MCEE	NM_032601	3.44983
GOLT1B	NM_016072	3.44761
SIX4	NM_017420	3.44538
THC2645710	THC2645710	3.44319
E2F6	NM_198256	3.4427
ATRIP	NM_032166	3.4413
TPR	NM_003292	3.44032
PDE4DIP	NM_001002811	3.43541
HOXA10	NM_018951	3.43058
NHEDC2	NM_178833	3.43053
LOC729338	NR_024041	3.43024
THC2534222	THC2534222	3.42924
LOC100147773	BC009228	3.42566
NXN	NM_022463	3.42117
KIAA0114	NR_024031	3.41959
E2F6	NM_198256	3.41822
POP5	NM_015918	3.41795
KIF11	NM_004523	3.41543
NRXN1	NM_004801	3.41403
CMTM7	NM_138410	3.41233
VWA1	AL137722	3.41155
PRPS2	NM_001039091	3.41029
SNAPC5	ENST00000316634	3.40899
SRM	NM_003132	3.40855
LSR	NM_205834	3.40559
WWOX	NM_130791	3.40328
MICB	NM_005931	3.40245
DPY19L2P4	AK098759	3.40184
DLD	NM_000108	3.40111
ADORA2B	NM_000676	3.39884
CUBN	NM_001081	3.39863
SPCS3	NM_021928	3.39529
MIS12	NM_024039	3.39489
PDGFB	NM_002608	3.39477
PHTF2	NM_020432	3.39241
RNMTL1	NM_018146	3.3907
TPR	NM_003292	3.38747
GCAT	NM_014291	3.38687
FTSJ2	NM_013393	3.38575
EGR3	NM_004430	3.38133
C10orf125	NM_198472	3.37505
ATP6V0E2	NM_145230	3.3717
CHD1L	NM_004284	3.37152
GRRP1	NM_024869	3.36855
FAM27A	NR_024060	3.36851
HSD11B2	NM_000196	3.36559
BLZF1	NM_003666	3.36541
MPDZ	NM_003829	3.36496
TMTC2	NM_152588	3.36194
MTHFD1	NM_005956	3.36053
ASPM	NM_018136	3.36041
ENST00000309182	ENST00000309182	3.3597
NDRG2	NM_201535	3.35812
CHEK1	NM_001274	3.35722
CPEB3	NM_014912	3.35446
CMTM8	NM_178868	3.3529
DGAT2	NM_032564	3.3528
CHEK2	NM_001005735	3.34868
CLASP2	NM_015097	3.34858
PTPLA	NM_014241	3.34762
FAM46A	NM_017633	3.34747
CN391963	CN391963	3.34545
SPAG7	NM_004890	3.34407
C10orf125	NM_198472	3.33889
PCBP4	NM_033010	3.33789
MDM4	NM_002393	3.33668
ELOVL5	NM_021814	3.33629
MRPL41	NM_032477	3.33622
LOC400604	BC039664	3.33335
ENST00000409170	ENST00000409170	3.32972
A_24_P332263	A_24_P332263	3.32429
AV737563	AV737563	3.3242
FGFBP3	NM_152429	3.32383
PMS2L2	NR_003614	3.32375
CCDC88B	NM_032251	3.3221
GNPDA2	AY173948	3.32017
AV749257	AV749257	3.32001
HLA-DRB5	NM_002125	3.31948
BC047708	BC047708	3.31875
CASC5	NM_170589	3.31768
TLE4	NM_007005	3.31618
SPHK1	NM_021972	3.31604
IFIT2	NM_001547	3.31593
MAGED1	AF217963	3.31544
LOC550643	BX537532	3.31531
LOC730405	ENST00000377186	3.3148
RUVBL1	NM_003707	3.31411
BCAS4	NM_001010974	3.31383
SLC6A15	NM_182767	3.30798
C19orf40	NM_152266	3.30732
TMEM158	NM_015444	3.30699
TYW3	NM_138467	3.30334
CADM2	NM_153184	3.30271
IL17D	NM_138284	3.30235
ANAPC1	NM_022662	3.29995
PHF19	NM_001009936	3.29868
TEC	NM_003215	3.29631
RDM1	NM_001034836	3.29453
RTKN	NM_033046	3.29277
LMAN1	NM_005570	3.29214
GTPBP3	NM_133644	3.2919
FKBP4	NM_002014	3.29068
LOC100128822	BC036622	3.2904
KGFLP1	NR_003674	3.28986
MASTL	NM_032844	3.28904
MDM4	NM_002393	3.28815
A_24_P375962	A_24_P375962	3.28708
ITPKA	NM_002220	3.28702
DHX30	NM_014966	3.28554
CPSF2	NM_017437	3.28315
THAP5	NM_182529	3.28239
METTL2A	NM_181725	3.27993
ARPC1B	NM_005720	3.27919
E2F6	NM_198256	3.27909
TRMT11	NM_001031712	3.27802
LRFN3	NM_024509	3.27792
PHF20L1	NM_198513	3.27553
SLC5A6	NM_021095	3.27339
PDGFD	NM_025208	3.27303
MAP2K3	NM_145109	3.27217
KIAA1211	NM_020722	3.27199
HIST1H2BM	NM_003521	3.27187
AW134546	AW134546	3.27174
PAQR9	NM_198504	3.27165
BC041955	BC041955	3.26963
GNL3	NM_014366	3.26855
ZP3	NM_007155	3.26747
A_24_P247205	A_24_P247205	3.2651
PDIA4	NM_004911	3.26429
TWIST1	NM_000474	3.2637
WBSCR16	NM_030798	3.25938
POTED	NM_174981	3.25908
PCCB	NM_000532	3.25814
TMEM220	NM_001004313	3.25701
PFAS	NM_012393	3.25486
AHSA1	NM_012111	3.2503
CYP51A1	NM_000786	3.24665
SCARF2	NM_153334	3.24654
PRPSAP2	NM_002767	3.24399
MTAP	NM_002451	3.24118
AK024336	AK024336	3.23928
C2orf44	NM_025203	3.237
MMP10	NM_002425	3.23578
LOC400684	BC000922	3.23568
PIGL	NM_004278	3.23516
ARMC8	NM_213654	3.23315
A_32_P80523	A_32_P80523	3.23267
CLGN	NM_004362	3.23146
SLC38A2	NM_018976	3.22734
MCOLN2	NM_153259	3.22637
ID3	NM_002167	3.22632
EIF2S1	NM_004094	3.2243
C15orf41	NM_032499	3.22297
AVL9	NM_015060	3.22206
ARID3B	NM_006465	3.22086
TRAPPC9	NM_031466	3.21866
CPSF2	NM_017437	3.21793
A_23_P31563	A_23_P31563	3.21763
TUBGCP5	NM_052903	3.21754
ENST00000369158	ENST00000369158	3.21556
ZNF232	NM_014519	3.21533
DUSP2	NM_004418	3.21389
THC2571921	THC2571921	3.2123
SMAD9	ENST00000399275	3.21185
C1orf56	NM_017860	3.20866
ORC1L	NM_004153	3.20633
NGLY1	NM_018297	3.20632
MAGED1	NM_001005333	3.2051
SNAPC5	NM_006049	3.20355
LOC554206	BC029609	3.20087
ZC3H12D	NM_207360	3.20027
SIDT2	NM_001040455	3.19878
WDR12	NM_018256	3.19787
C7orf28A	NM_015622	3.19783
NAP1L5	NM_153757	3.19695
EXOSC1	NM_016046	3.19649
WDHD1	AY517556	3.19517
ELAC2	NM_018127	3.19199
IDE	BX648462	3.18914
AK123584	AK123584	3.18646
AURKB	NM_004217	3.18577
FKBPL	NM_022110	3.18241
C12orf4	NM_020374	3.18127
SMAP2	NM_022733	3.18108
SYT5	NM_003180	3.18051
CKMT1A	NM_001015001	3.18007
THC2741040	THC2741040	3.17901
CDC40	NM_015891	3.17745
LOC440181	XR_018458	3.17458
HIST2H2BE	NM_003528	3.17385
LHX6	NM_014368	3.17124
SELM	NM_080430	3.17074
PCK2	NM_004563	3.16981
HOMER1	NM_004272	3.16877
BC047753	BC047753	3.16634
KIF5A	AB210045	3.16555
C15orf59	NM_001039614	3.16554
NTF4	NM_006179	3.165
ENST00000285605	ENST00000285605	3.16427
YKT6	NM_006555	3.16334
DTL	NM_016448	3.1627
ZC4H2	NM_018684	3.16089
CACYBP	NM_014412	3.15818
CR627148	CR627148	3.15693
PMS2	NM_000535	3.15691
STARD4	NM_139164	3.15592
GART	NM_000819	3.15509
A_24_P383834	A_24_P383834	3.15342
ZNF18	NM_144680	3.15182
MRPL42	NM_172178	3.14773
TTF2	NM_003594	3.14768
TSR1	NM_018128	3.14719
POLR1E	NM_022490	3.1466
PSIP1	NM_033222	3.14419
GLS2	NM_013267	3.14244
SLC6A15	NM_018057	3.13999
AK096984	AK096984	3.13982
ZNF786	NM_152411	3.13966
A_32_P126647	A_32_P126647	3.13835
CAMK4	NM_001744	3.13497
ENST00000383121	ENST00000383121	3.13485
URB2	NM_014777	3.13445
SPAG1	NM_003114	3.12972
EXOSC9	NM_005033	3.12885
IP6K1	NM_153273	3.12879
CKS1B	NM_001826	3.128
SCARNA17	NR_003003	3.12587
AK1	NM_000476	3.12489
AP4E1	NM_007347	3.12207
CACYBP	NM_014412	3.12092
EIF2B3	NM_020365	3.11787
LOC645726	XR_018230	3.11759
RBM24	NM_153020	3.11735
KIAA1586	NM_020931	3.11402
DDX56	NM_019082	3.11254
GNPDA2	NM_138335	3.11105
ZNF30	NM_194325	3.1104
FAM86C	NM_018172	3.10984
SNX13	NM_015132	3.10935
SLC12A2	NM_001046	3.10789
LOC643015	XR_018290	3.10573
MMACHC	NM_015506	3.10568
LOC100130288	BC043212	3.10291
WDR77	NM_024102	3.10041
LRRCC1	NM_033402	3.09957
NDUFA9	NM_005002	3.09898
ZNF286A	AF086305	3.09458
KCNQ2	BC020384	3.09288
NDUFA9	NM_005002	3.09269
LYAR	NM_017816	3.09226
HIST1H2BG	NM_003518	3.09194
CCNA2	NM_001237	3.09178
LOC100133236	XM_001714262	3.09004
DLAT	NM_001931	3.08913
BMP7	NM_001719	3.0884
PARP2	NM_005484	3.08507
MYBBP1A	NM_014520	3.08478
TPM3	NM_001043352	3.08445
CHCHD2	NM_016139	3.08443
CNTNAP3	NM_033655	3.08434
DBNDD2	NM_001048226	3.08379
ENST00000409231	ENST00000409231	3.08111
LRP4	NM_002334	3.07983
LDHB	NM_002300	3.07911
THC2691929	THC2691929	3.0748
TAF5	NM_006951	3.07131
GTF2IRD2	BC061590	3.07015
RGAG4	AB082532	3.06945
CDKN2A	NM_058197	3.06714
RBL1	NM_183404	3.06434
ISG15	NM_005101	3.06428
TMEM11	NM_003876	3.06368
THC2625001	THC2625001	3.06257
A_23_P315106	A_23_P315106	3.0606
HSPE1	NM_002157	3.05954
THC2645562	THC2645562	3.05739
EYA4	NM_004100	3.05701
TIMM8A	NM_004085	3.05607
STAMBPL1	NM_020799	3.05522
CDC45L	NM_003504	3.05507
EIF1AY	NM_004681	3.05236
DNA2	NM_001080449	3.04984
HIST1H2BD	NM_021063	3.04934
UAP1	NM_003115	3.0492
NSUN5C	NM_032158	3.04877
STEAP1	NM_012449	3.04711
FANCI	NM_018193	3.04487
PMS2L5	NM_174930	3.0412
NLRP1	BC051787	3.04087
GNL3	NM_014366	3.04057
BAZ1B	NM_032408	3.04007
NDUFB8	NM_005004	3.03857
SLIT2	NM_004787	3.03755
SPNS2	NM_001124758	3.03522
RGS16	NM_002928	3.0328
AP1M2	NM_005498	3.03175
CCT6P1	AK092180	3.0315
NFIB	NM_005596	3.0313
PBK	NM_018492	3.0313
HIST1H2BN	NM_003520	3.03074
CEP110	NM_007018	3.02937
CXorf15	NM_018360	3.02932
KIAA0859	NM_015935	3.02883
A_23_P15233	A_23_P15233	3.02799
C9orf86	AK023107	3.02738
SH2D5	NM_001103161	3.02503
TSEN15	NM_052965	3.02454
BU679017	BU679017	3.02264
RNF2	NM_007212	3.02262
POLDIP2	NM_015584	3.02027
MSRB3	NM_001031679	3.02015
IFRD2	NM_006764	3.01802
IQCE	NM_152558	3.01621
PRIM2	NM_000947	3.016
LOC100133121	XM_001720469	3.01569
RGS14	NM_006480	3.01525
HOXA10	NM_018951	3.01204
CENPL	NM_033319	3.01059
RNF175	NM_173662	3.01058
ZCCHC6	NM_024617	3.00876
P704P	BC063888	3.00765
MT1F	NM_005949	3.00744
CDCA3	NM_031299	3.00644
C2orf39	NM_145038	3.00545
SBDS	NM_016038	3.00254
HMGCS1	NM_002130	3.00195
PDP2	NM_020786	3.00124
THC2609092	THC2609092	3.00028
A_24_P796428	A_24_P796428	3.00014
LRWD1	NM_152892	2.99942
CDC73	NM_024529	2.99862
SMARCC1	NM_003074	2.99677
HSF2	NM_004506	2.9943
EEF1A2	NM_001958	2.99299
EFEMP2	NM_016938	2.9901
DHODH	NM_001361	2.9884
UCK2	NM_012474	2.98615
DAPP1	NM_014395	2.98285
CKLF	NM_181641	2.98228
OSBPL3	NM_015550	2.98208
PMS2L3	NM_001003686	2.98103
ZDHHC23	NM_173570	2.97635
PKIB	NM_181795	2.97604
THC2660636	THC2660636	2.97544
LOC255374	NM_203397	2.97521
BX096603	BX096603	2.97406
THC2610658	THC2610658	2.97399
TSSC1	NM_003310	2.97208
CYB5D2	NM_144611	2.97158
KLHL12	NM_021633	2.96501
POLR3G	NM_006467	2.96471
PGAM5	NM_138575	2.963
KLHL18	NM_025010	2.96255
HSPD1P5	XR_018747	2.96221
C3orf33	NM_173657	2.96105
ALKBH2	NM_001001655	2.9601
BCKDHB	NM_183050	2.95836
M6PR	NM_002355	2.95739
NUPL1	AB007870	2.95603
CCBL2	NM_001008661	2.95599
TRAF1	NM_005658	2.95494
PPIL6	NM_173672	2.95491
A_24_P383680	A_24_P383680	2.95349
C9orf46	NM_018465	2.95329
MEX3A	NM_001093725	2.95064
DYRK4	NM_003845	2.94997
PDCD6IP	NM_013374	2.94954
A_24_P703642	A_24_P703642	2.94848
C7orf47	NM_145030	2.94814
ZNF484	NM_001007101	2.94576
DDAH2	NM_013974	2.94575
HIST1H2BI	NM_003525	2.94177
DHRS7B	NM_015510	2.93843
PMS2	NM_000535	2.93729
CYP51A1	NM_000786	2.93682
KIAA1274	NM_014431	2.9366
GTF2IRD2	BC061590	2.93627
SMTN	NM_134269	2.93583
MPDU1	NM_004870	2.93551
THC2642744	THC2642744	2.93534
RIOK1	NM_031480	2.93518
KIAA1586	NM_020931	2.93497
PLXDC1	NM_020405	2.93444
ARNT	NM_001668	2.93356
GON4L	NM_032292	2.92915
COPS3	NM_003653	2.92713
AK098491	AK098491	2.92649
KIAA0859	NM_015935	2.92623
ARSB	NM_198709	2.92594
MORN4	BC022054	2.92563
ALAS1	NM_000688	2.92496
USP18	NM_017414	2.92474
LOC100216479	AK054990	2.9241
AXUD1	NM_033027	2.92289
RPAIN	NM_001033002	2.92096
CYB5D1	NM_144607	2.92053
LEMD3	NM_014319	2.91995
A_23_P216071	A_23_P216071	2.91876
PDCD2L	NM_032346	2.91873
CD3EAP	NM_012099	2.91857
GPN3	NM_016301	2.9166
N50366	N50366	2.91555
CENPF	NM_016343	2.91366
C1orf106	NM_018265	2.91278
FBXL16	NM_153350	2.9123
SERF1B	NM_022978	2.91213
MCM5	NM_006739	2.91212
42248	NM_004261	2.91014
RFC4	NM_002916	2.90999
ARL5B	NM_178815	2.90645
C7orf28B	NM_198097	2.90626
ELL3	NM_025165	2.90109
UNC13A	NM_001080421	2.90105
TMED5	NM_016040	2.90008
ATF7	BC042363	2.89921
CDKN1B	NM_004064	2.89825
NSMAF	NM_003580	2.89627
MCM10	NM_182751	2.89523
MRPL44	NM_022915	2.8941
ULK3	NM_001099436	2.89338
GSG2	NM_031965	2.89179
NSUN5C	NM_148936	2.89101
TRIM24	NM_015905	2.8904
MAGOHB	NM_018048	2.89039
ORC5L	NM_181747	2.8892
CENPO	NM_024322	2.88916
MSI2	NM_170721	2.88908
NDUFA5	NM_005000	2.88891
YIF1A	NM_020470	2.88818
MOCOS	NM_017947	2.88586
OSBPL3	NM_015550	2.88539
DARS2	NM_018122	2.88471
ACACA	NM_198839	2.8842
POLA2	NM_002689	2.88307
LOC388796	BX640887	2.88234
ZNF620	NM_175888	2.88225
LOC100192378	NR_024360	2.88171
A_24_P651129	A_24_P651129	2.88021
MAP2K3	NM_145109	2.87979
ADCY1	NM_021116	2.87867
POLD1	NM_002691	2.87702
MGC27345	BC024231	2.87521
PSMB6	NM_002798	2.87504
FARSB	NM_005687	2.87493
ACAT2	NM_005891	2.87268
LOC147645	BC016993	2.87035
MPP6	NM_016447	2.87001
TMUB1	NM_031434	2.86838
PRKAR1B	NM_002735	2.86617
BRI3BP	NM_080626	2.86516
PMS2L11	NR_023383	2.86298
HAT1	NM_003642	2.86095
SERPINH1	NM_001235	2.86071
FCHO1	NM_015122	2.86064
C12orf60	NM_175874	2.8594
C16orf73	NM_152764	2.85817
PLA2G3	NM_015715	2.85718
FUNDC1	NM_173794	2.85713
APOA1BP	NM_144772	2.85579
SLC39A3	NM_144564	2.85527
MTRR	NM_024010	2.85357
THC2733949	THC2733949	2.8518
RPA3	NM_002947	2.8512
NAPEPLD	NM_001122838	2.8502
STIP1	NM_006819	2.84982
RNF160	NM_015565	2.84933
NDUFAF1	NM_016013	2.84804
NF2	NM_181831	2.84733
AF116620	AF116620	2.84713
ANGPTL2	NM_012098	2.84569
ANP32E	NM_030920	2.84555
TMEM87B	NM_032824	2.84462
SLC25A17	NM_006358	2.84337
CDT1	NM_030928	2.84188
RNASEH1	NM_002936	2.84106
RABGGTB	NM_004582	2.84074
SCLY	NM_016510	2.83927
CD633934	CD633934	2.83908
GART	NM_175085	2.83808
HMGCR	NM_000859	2.83727
HIST1H2BB	NM_021062	2.83706
SELK	NM_021237	2.83535
NEK2	NM_002497	2.83489
ZNF641	NM_152320	2.83415
BE542385	BE542385	2.83399
IPO7	NM_006391	2.83341
CXorf26	NM_016500	2.83179
RP9	NM_203288	2.8303
ZNF589	NM_016089	2.83008
UCP2	NM_003355	2.82993
UCHL5	NM_015984	2.82878
BC033528	BC033528	2.82811
TMEM149	NM_024660	2.82707
LOC390705	BC041879	2.82451
TOP3A	NM_004618	2.82346
ABCF2	NM_005692	2.82228
LPAR3	NM_012152	2.82155
UFM1	NM_016617	2.82142
STEAP1	NM_012449	2.8214
CDC25A	NM_001789	2.82132
EFCAB2	NM_032328	2.81991
A_24_P933940	A_24_P933940	2.81862
PAK2	NM_002577	2.81747
ENAH	NM_001008493	2.81684
THC2574403	THC2574403	2.81537
ETNK1	NM_018638	2.81485
SLC6A8	NM_005629	2.8144
BLOC1S2	NM_001001342	2.81341
A_24_P212834	A_24_P212834	2.81202
RRS1	NM_015169	2.81118
WDR3	NM_006784	2.81044
BU732811	BU732811	2.80932
LARS2	NM_015340	2.80912
POTED	NM_174981	2.8081
CDC37L1	NM_017913	2.80593
THC2619545	THC2619545	2.80384
REEP2	NM_016606	2.8038
PDE4D	BC008390	2.79988
SF1	NM_201997	2.7997
NDUFS2	NM_004550	2.79964
PDE12	NM_177966	2.7996
U88048	U88048	2.79927
HICE1	NM_033417	2.7986
DOK1	NM_001381	2.79838
ZMAT1	NM_032441	2.79804
A_32_P201620	A_32_P201620	2.79788
A_24_P323795	A_24_P323795	2.79772
ARMC9	NM_025139	2.79744
RINT1	NM_021930	2.79655
LOC442240	CR627448	2.79653
TMEM102	NM_178518	2.79623
LTV1	NM_032860	2.79558
SOAT1	NM_003101	2.7937
TEC	NM_003215	2.79275
GARS	NM_002047	2.7922
WDR3	NM_006784	2.79215
NPPC	NM_024409	2.79203
JTV1	NM_006303	2.78991
BCKDHB	NM_183050	2.78832
TMPO	NM_001032283	2.78804
PRMT5	NM_001039619	2.78684
MUSK	NM_005592	2.78632
A_24_P92411	A_24_P92411	2.78573
GCDH	NM_013976	2.78356
MEOX1	NM_004527	2.78144
ATP6V1F	NM_004231	2.78118
DBNL	NM_014063	2.78052
ENAH	NM_001008493	2.78035
BLOC1S2	NM_001001342	2.77991
AI084055	AI084055	2.77913
TRAIP	NM_005879	2.77875
BF509482	BF509482	2.77761
A_24_P840868	A_24_P840868	2.7758
TNNC1	NM_003280	2.77523
LPAR3	NM_012152	2.77511
IFIT2	NM_001547	2.77453
CLDN11	NM_005602	2.77445
U2AF2	NM_007279	2.77254
RABGGTB	NM_004582	2.77222
PDSS2	NM_020381	2.77153
ALKBH2	NM_001001655	2.77128
PEX6	NM_000287	2.77016
PRKACB	NM_002731	2.76973
C17orf97	NM_001013672	2.76947
C12orf24	NM_013300	2.7684
HIST1H2BE	NM_003523	2.76839
C15orf42	NM_152259	2.76837
SENP6	AK001406	2.76825
ENST00000357778	ENST00000357778	2.76679
ENST00000383511	ENST00000383511	2.76628
SRD5A3	NM_024592	2.76547
THC2656479	THC2656479	2.76534
KRTDAP	NM_207392	2.76534
BCL2L12	NM_138639	2.76471
TP53	NM_000546	2.76464
ROBO3	NM_022370	2.76424
FLAD1	NM_025207	2.76406
DYNC1LI1	NM_016141	2.76371
EIF1AD	NM_032325	2.76335
ACAT2	NM_005891	2.76327
SLC2A3	NM_006931	2.76177
PPAN	NM_020230	2.76116
NFIB	NM_005596	2.7564
PLS1	NM_002670	2.75582
KLHL3	NM_017415	2.75459
GBA	NM_001005749	2.75416
RGS20	NM_170587	2.75358
PPA2	NM_176869	2.7523
ENST00000324677	ENST00000324677	2.75138
WDSOF1	NM_015420	2.7512
TMEM81	NM_203376	2.7511
SETD8	NM_020382	2.75098
MICA	NM_000247	2.75052
C2orf3	BC000853	2.74936
PAQR4	NM_152341	2.74844
CC2D2A	NM_001080522	2.74823
SS18L2	NM_016305	2.74723
MEIS2	NM_170676	2.74676
INA	NM_032727	2.74391
CFL2	NM_021914	2.74148
SCAMP5	NM_138967	2.74144
FLAD1	NM_025207	2.74134
RUSC1	NM_014328	2.74126
TTC13	NM_024525	2.74079
KIAA1432	NM_020829	2.74036
ARMC9	NM_025139	2.74016
HIST1H4B	NM_003544	2.74003
CDCA3	NM_031299	2.73906
PCYOX1L	NM_024028	2.73895
PPP5C	NM_006247	2.73749
MR1	NM_001531	2.73598
GTF3A	NM_002097	2.73562
VKORC1L1	NM_173517	2.73541
HSPA8	NM_006597	2.73498
TET1	NM_030625	2.73491
KIAA0319	NM_014809	2.73462
FEM1A	NM_018708	2.73356
FPGT	NM_003838	2.73311
A_24_P195400	A_24_P195400	2.73105
MRPS17	NM_015969	2.72961
CACYBP	NM_014412	2.7291
THC2576067	THC2576067	2.72891
SF3B2	NM_006842	2.72886
OGG1	NM_016819	2.7275
NUF2	NM_145697	2.72716
PDCD6IP	NM_013374	2.72653
TCOF1	NM_001008656	2.72545
AL050204	AL050204	2.72536
B3GALT6	NM_080605	2.72142
GSG1	NM_031289	2.71871
SSBP4	NM_032627	2.71847
AL522622	AL522622	2.71805
VCAM1	NM_001078	2.71619
MCOLN3	NM_018298	2.71592
MGC14425	BC007866	2.71577
GTPBP4	NM_012341	2.71536
PCOLCE2	NM_013363	2.71535
ATL2	NM_022374	2.71528
NDUFA4	NM_002489	2.71343
CACNA2D2	NM_001005505	2.71328
CCDC88B	NM_032251	2.71202
PMS2	NM_000535	2.71174
FARSB	NM_005687	2.71168
BC012528	BC012528	2.70874
CXCL11	NM_005409	2.70763
BC035417	BC035417	2.70484
HIST1H2BF	NM_003522	2.70357
LOC100132439	XM_001719283	2.70355
MRPL42	NM_172178	2.70268
ZNF462	NM_021224	2.70252
DDAH1	NM_012137	2.70122
RRP9	NM_004704	2.7009
NSMCE4A	NM_017615	2.70085
EP400NL	BC066974	2.69961
CHCHD2	NM_016139	2.69944
MGC21881	NR_015363	2.69879
BC038245	BC038245	2.69869
THC2493376	THC2493376	2.6982
FAM184A	NM_024581	2.698
SHMT1	NM_004169	2.69785
DENND1A	NM_024820	2.69665
PAFAH1B1	NM_000430	2.69572
TM4SF18	NM_138786	2.69569
LOC100132656	XR_039322	2.69516
LOH12CR2	NR_024061	2.69496
PSMC4	NM_006503	2.69494
HDAC9	NM_014707	2.69384
CR596783	CR596783	2.69358
ATP8A1	NM_006095	2.69341
MGC21881	NR_015363	2.6934
TMED5	NM_016040	2.69334
UBE2E2	NM_152653	2.69322
GCUD2	NM_207418	2.69299
GTF2B	NM_001514	2.69279
E2F5	NM_001951	2.69257
SMYD3	NM_022743	2.69193
BF572267	BF572267	2.69083
TXNDC10	NM_019022	2.69073
GINS3	NM_022770	2.6882
SMPD1	NM_000543	2.6874
ZAR1	NM_175619	2.68696
NFIB	NM_005596	2.68695
KPNA2	NM_002266	2.68693
NOL11	NM_015462	2.68657
TYW1	NM_018264	2.68632
RASGEF1A	NM_145313	2.68606
FBXO41	NM_001080410	2.68589
NAAA	NM_001042402	2.68568
DCPS	NM_014026	2.68438
SMC6	NM_024624	2.68413
C11orf48	NM_024099	2.68311
NOL6	NM_022917	2.68131
CBX3	NM_016587	2.68113
RCHY1	NM_015436	2.68006
PAFAH1B1	NM_000430	2.67975
MCM2	NM_004526	2.67885
ACTR8	NM_022899	2.67771
BRMS1L	NM_032352	2.6771
SQLE	NM_003129	2.67563
TIMELESS	NM_003920	2.67559
FBXO16	NM_172366	2.67342
SVEP1	BC030816	2.67312
C1orf27	NM_017847	2.67132
ZSWIM7	NM_001042698	2.67103
C16orf59	NM_025108	2.67057
ENST00000406829	ENST00000406829	2.6705
FAM110C	NM_001077710	2.67023
DHRS7B	NM_015510	2.66937
ELAC2	NM_018127	2.6684
TXNL4B	NM_017853	2.66777
GNAI1	NM_002069	2.66768
DDX28	NM_018380	2.66766
C7orf27	NM_152743	2.66753
TIMP1	NM_003254	2.66662
ZSWIM2	NM_182521	2.66451
ABHD14A	NM_015407	2.66377
THAP5	NM_182529	2.66306
FKBP1A	NM_054014	2.662
PACRGL	NM_145048	2.66101
C14orf145	BC036939	2.6603
C22orf27	AK093120	2.65976
PSMC2	NM_002803	2.65831
NIPA1	NM_144599	2.65781
THC2719076	THC2719076	2.6572
SERPINB9	NM_004155	2.65589
C1orf163	NM_023077	2.65562
RCL1	NM_005772	2.65506
BRP44	NM_015415	2.65315
APLP1	NM_005166	2.65299
MLX	NM_170607	2.65251
H2AFZ	NM_002106	2.65172
PSD3	NM_015310	2.65062
PTPN6	NM_002831	2.65051
SOCS2	NM_003877	2.65041
USMG5	NM_032747	2.64848
SCAMP3	NM_052837	2.64782
ASNS	BC030024	2.64738
FAM90A1	NM_018088	2.64669
GK	NM_203391	2.64576
A_24_P392505	A_24_P392505	2.6455
HHEX	NM_002729	2.64462
CENPF	NM_016343	2.64434
CHPT1	NM_020244	2.64376
A_24_P59147	A_24_P59147	2.64362
VWDE	NM_001135924	2.64332
TIMM8A	NM_004085	2.64289
A_24_P101859	A_24_P101859	2.64273
GPD1L	NM_015141	2.64253
DYNC1LI1	NM_016141	2.64121
AK057116	AK057116	2.64056
AGAP3	NM_031946	2.64051
H2AFZ	NM_002106	2.6402
ULK3	NM_001099436	2.64004
C6orf154	NM_001012974	2.63915
TRA2A	NM_013293	2.63786
WBP11	NM_016312	2.63777
EPS8L1	NM_133180	2.63776
DNAJC1	NM_022365	2.63657
KHK	NM_000221	2.63483
B4GALT3	NM_003779	2.63437
BU602485	BU602485	2.63417
PHF14	NM_001007157	2.63328
DKFZp547K054	AL390175	2.63302
SUOX	NM_000456	2.63294
OTUD4	NM_199324	2.63287
PATZ1	NM_014323	2.63243
IGF2BP3	NM_006547	2.6324
SLC6A10P	NR_003083	2.63189
GART	NM_000819	2.63079
MTERF	NM_006980	2.63051
CDH24	AK057922	2.62962
MESP1	NM_018670	2.62923
HSD17B1	NM_000413	2.62908
LOC400236	BC067103	2.62845
HSPA8	NM_006597	2.62835
C13orf15	NM_014059	2.62742
SNRPA1	NM_003090	2.62726
SLC25A40	NM_018843	2.62678
CCDC77	NM_032358	2.62676
A_24_P170384	A_24_P170384	2.62652
SYNPO2	NM_001128933	2.62619
NDUFA4	NM_002489	2.62604
LOC100125556	NR_024251	2.62529
WNK2	NM_006648	2.62513
CGN	NM_020770	2.62499
A_32_P117185	A_32_P117185	2.62439
ZNF720	NM_001130913	2.62281
HEATR1	NM_018072	2.62236
SLC25A25	NM_001006641	2.62062
HSPA8	NM_006597	2.62017
DAP3	NM_033657	2.61904
ACTL8	NM_030812	2.61829
RABIF	NM_002871	2.61815
DEPDC1	NM_017779	2.61786
LRRK2	NM_198578	2.61763
CORIN	NM_006587	2.61751
EDEM3	NM_025191	2.61745
APTX	NM_175073	2.61717
GTF2H2D	NM_001042490	2.61558
FAM90A7	NM_001136572	2.61539
LRP2BP	NM_018409	2.61381
DLX4	NM_138281	2.61303
THC2682671	THC2682671	2.61204
VAMP4	NM_003762	2.61152
PLCH1	NM_014996	2.61145
PCNA	NM_002592	2.61098
PMVK	NM_006556	2.61083
CXorf26	NM_016500	2.6105
EXOC6	NM_019053	2.61048
KLHL12	NM_021633	2.61025
FLJ20323	NM_019005	2.61024
C1orf67	BC042869	2.60894
PYCR2	NM_013328	2.6089
PPID	NM_005038	2.60848
THC2579173	THC2579173	2.6082
CHORDC1	NM_012124	2.60724
SNRNP40	NM_004814	2.6069
NECAP1	NM_015509	2.60642
PPT1	NM_000310	2.60553
ZNF644	NM_201269	2.60473
NASP	NM_172164	2.60393
ACAT1	NM_000019	2.60365
NEK2	NM_002497	2.60296
MYO1C	NM_033375	2.6026
JAM3	NM_032801	2.60142
ATE1	NM_001001976	2.60125
PRDX2	NM_181738	2.59949
CR609843	CR609843	2.59949
BAG4	NM_004874	2.59911
AA428090	AA428090	2.59826
NPL	NM_030769	2.59695
PDS5A	NM_001100400	2.59681
HIST3H2BB	NM_175055	2.59567
TOMM40	NM_006114	2.59492
MBOAT1	NM_001080480	2.59489
CAP2	NM_006366	2.5944
NADK	NM_023018	2.59418
C4orf15	NM_024511	2.59294
RPP30	NM_006413	2.59255
C2orf7	NM_032319	2.59049
STARD3NL	NM_032016	2.59023
LIN9	NM_173083	2.5899
THC2700145	THC2700145	2.58982
ZNF184	NM_007149	2.58948
CNTLN	NM_017738	2.58891
UCHL5	NM_015984	2.58888
PPT1	NM_000310	2.58861
UBIAD1	NM_013319	2.58628
C17orf81	NM_203414	2.58583
PRMT5	NM_001039619	2.58575
PPP1R3F	NM_033215	2.58518
KIAA0101	NM_014736	2.58498
BPGM	NM_199186	2.58371
HTR7	NM_019859	2.58362
BE646426	BE646426	2.58305
GPNMB	NM_001005340	2.58277
USP45	BC005991	2.58261
LOC729779	XR_016024	2.58234
ZNF367	NM_153695	2.58169
A_24_P272886	A_24_P272886	2.58161
FDFT1	NM_004462	2.58132
ABCA5	NM_018672	2.58103
SLC12A6	NM_001042496	2.58049
RPP25	NM_017793	2.57978
ZMYND12	NM_032257	2.57954
HSPA4	NM_002154	2.57911
PSME2	NM_002818	2.5787
A_24_P16086	A_24_P16086	2.57827
CA8	NM_004056	2.57784
GALK2	NM_001001556	2.57771
DLX2	NM_004405	2.57759
LOC100133781	XM_001716343	2.57758
FDX1	NM_004109	2.57729
KAT2A	NM_021078	2.57639
ENST00000408042	ENST00000408042	2.5756
GCG	NM_002054	2.57524
MAD2L1	NM_002358	2.57423
NUCB2	AK097398	2.57243
CAMK1	NM_003656	2.57242
BF514006	BF514006	2.57181
NPDC1	NM_015392	2.57161
HSPD1	NM_002156	2.57119
DDX26B	NM_182540	2.57094
TDRKH	NM_001083965	2.57018
GAR1	NM_018983	2.56987
PHYH	NM_001037537	2.56944
CPEB3	NM_014912	2.56882
CELSR3	NM_001407	2.56866
ADSSL1	NM_199165	2.56849
RND2	NM_005440	2.56767
A_32_P15169	A_32_P15169	2.5674
FLT4	NM_002020	2.566
ACTB	NM_001101	2.56524
LDHD	NM_153486	2.56432
ANP32E	NM_030920	2.56297
C14orf94	NM_017815	2.56107
TEX2	NM_018469	2.55931
MFSD4	NM_181644	2.55898
MND1	NM_032117	2.55882
ADI1	NM_018269	2.55784
COMTD1	NM_144589	2.55719
UHRF1	NM_013282	2.55664
CCDC78	NM_001031737	2.55621
HSD17B7	NM_016371	2.55597
C1orf2	NM_006589	2.55526
TM9SF3	NM_020123	2.55475
PMS2L5	NM_174930	2.55397
H2AFZ	NM_002106	2.55356
STAP2	NM_001013841	2.55351
AK075052	AK075052	2.55276
DKFZP564C152	AL049980	2.55175
ASCC3	NM_022091	2.55082
LTBP4	NM_001042544	2.55071
NASP	NM_172164	2.5507
GNAL	NM_002071	2.5502
C21orf67	AY040088	2.5487
CHCHD2	NM_016139	2.54853
DERL2	NM_016041	2.54796
CR626222	CR626222	2.54786
MRPL50	NM_019051	2.54775
RPL23A	NM_000984	2.5469
BC092452	BC092452	2.54639
ATAD1	NM_032810	2.54626
NF2	NM_181831	2.54378
CPNE7	NM_014427	2.54368
ABCA3	NM_001089	2.54264
ARV1	NM_022786	2.54237
NRGN	NM_006176	2.54176
PFN4	NM_199346	2.5413
CCDC51	NM_024661	2.54129
EXOG	NM_005107	2.54113
PCGF6	NM_001011663	2.54103
ENST00000281228	ENST00000281228	2.54073
C6orf168	NM_032511	2.53949
A_32_P599	A_32_P599	2.53937
GSG2	AK056691	2.53867
MIPOL1	NM_138731	2.53768
MAP2K4	NM_003010	2.53606
FLJ25006	NM_144610	2.53591
APC2	NM_005883	2.53588
NSL1	NM_015471	2.53507
USP11	NM_004651	2.53425
PGAM5	NM_138575	2.53371
SLC39A3	NM_213568	2.53252
SYTL1	NM_032872	2.5316
WDR6	NM_018031	2.53125
RNF115	NM_014455	2.53104
EIF4E	NM_001968	2.5309
SLC25A44	NM_014655	2.53048
RBM8A	BC017770	2.52961
CBS	NM_000071	2.52904
GPR89B	NM_016334	2.52793
FAM71E1	NM_138411	2.52775
RFWD3	NM_018124	2.5266
CBX8	NM_020649	2.52591
SEC11C	NM_033280	2.52347
UCHL5IP	NM_017518	2.5232
EARS2	NM_001083614	2.52245
USP5	NM_003481	2.52052
EXOSC8	NM_181503	2.52048
A_32_P160793	A_32_P160793	2.52036
SERTAD3	NM_203344	2.51846
HSD17B11	NM_016245	2.51823
HNRPDL	NM_031372	2.51759
FUZ	NM_025129	2.51722
TATDN3	NM_001042552	2.51695
PACSIN1	NM_020804	2.51624
C6orf120	NM_001029863	2.51605
LOC285216	AK092228	2.51577
GTPBP10	NM_033107	2.51516
DMXL2	NM_015263	2.51485
CCDC106	NM_013301	2.51455
SLC25A28	NM_031212	2.51445
DPY19L2P2	BC094802	2.51367
TMEM97	NM_014573	2.51319
TNPO3	NM_012470	2.51259
X15675	X15675	2.5122
HSD17B11	NM_016245	2.51206
PFN2	NM_053024	2.51195
PLEKHB2	NM_017958	2.51171
LOC389842	XM_372200	2.51078
MST1	BC044862	2.51049
LOC145814	NM_001102612	2.50969
HSD17B7	NM_016371	2.50938
GINS2	NM_016095	2.50908
TRAPPC6B	NM_001079537	2.50892
C1orf114	NM_021179	2.50881
GTF3C6	NM_138408	2.50854
NSMCE4A	NM_017615	2.50806
PRPS2	NM_001039091	2.50765
KIF15	NM_020242	2.50746
RABL4	NM_006860	2.50746
LSM5	NM_012322	2.50668
ENST00000409526	ENST00000409526	2.50658
K03200	K03200	2.50462
NEK4	NM_003157	2.50438
FBXO17	NM_024907	2.50412
PTS	NM_000317	2.504
TADA1L	NM_053053	2.50398
ZNF775	NM_173680	2.50392
THC2731042	THC2731042	2.50391
MAGI1	NM_004742	2.50323
MYEF2	NM_016132	2.50304
SLAIN2	NM_020846	2.5024
COQ3	NM_017421	2.50196
ALG8	NM_001007027	2.49878
PWP2	NM_005049	2.49809
PRPS1L1	NM_175886	2.49787
KIAA1549	NM_020910	2.49721
MTL5	NM_001039656	2.49669
BG205572	BG205572	2.49651
THC2718727	THC2718727	2.49649
CTPS	NM_001905	2.4963
A_23_P253774	A_23_P253774	2.49488
PTPRS	NM_130853	2.49416
TXNRD2	NM_006440	2.49406
THC2606487	THC2606487	2.49397
MIPEP	NM_005932	2.49371
CCDC9	NM_015603	2.49134
CX164944	CX164944	2.49123
ABHD5	NM_016006	2.49095
A_24_P127462	A_24_P127462	2.49066
ASRGL1	NM_025080	2.49023
[truncated: 4,201 more rows]
