# Supplementary material for: The mannose receptor LY75 (DEC205/CD205) modulates cellular phenotype and metastatic potential of ovarian cancer cells
Source: Oncotarget. 2016 Feb 9;7(12):14125–42. doi: 10.18632/oncotarget.7288 (PMC4924702; doi:10.18632/oncotarget.7288)
Supplement: Supplementary file 4 [file oncotarget-07-14125-s004.xlsx]

## Sheet: SH vs  C 1.5 fold p=0.05
Supplemental Table 4. Genes, differentially expressed in A2780s cells (≥ 2.0 fold, p≤0.05) following LY75 knockdown
A. Upregulated genes
Gene Name	Systematic Name	Fold Change
ARPP-21	NM_016300	52.4737
RBMS3	NM_001003793	49.0152
SUCNR1	NM_033050	32.6704
ITM2A	NM_004867	29.1056
CARD16	NM_001017534	25.3564
NAV3	NM_014903	23.411
ZFHX4	NM_024721	21.4104
ARMCX3	NM_016607	18.9191
SNCA	NM_007308	17.5593
LOC401097	ENST00000326474	17.1823
MMP10	NM_002425	16.8502
SLCO4C1	NM_180991	15.9357
JAG1	NM_000214	15.4322
HOXA9	NM_152739	14.6269
SLC39A8	NM_022154	13.9841
COL11A1	NM_080629	13.8261
PCDH9	NM_203487	13.81
CDH10	NM_006727	13.5437
C6orf103	NM_024694	13.5373
HOXA13	NM_000522	13.4099
BI836406	BI836406	11.7835
ENST00000315302	ENST00000315302	11.622
MPPED2	NM_001584	10.8823
THC2645398	THC2645398	10.796
ODZ3	NM_001080477	10.6492
PCDH9	NM_020403	10.2127
THC2609205	THC2609205	10.1087
HOXA13	NM_000522	9.86619
NFIB	NM_005596	9.63635
ARMCX6	NM_019007	9.50755
SLITRK6	NM_032229	9.03768
GABRG2	NM_000816	8.93028
LINGO2	NM_152570	8.91223
POU1F1	NM_000306	8.74981
TMEFF2	NM_016192	8.67637
POSTN	NM_006475	8.65716
ARMCX3	NM_016607	8.52843
AMBN	NM_016519	8.03371
OLFM3	NM_058170	7.94363
SYT4	NM_020783	7.88021
TRPC4	NM_016179	7.81414
TCEAL2	NM_080390	7.72496
ARPP-21	NM_001025069	7.68693
A_32_P234853	A_32_P234853	7.67231
HOXA11AS	NR_002795	7.65842
TNMD	NM_022144	7.63005
ART3	NM_001179	7.53717
CB985069	CB985069	7.31801
SCN2A	NM_021007	7.12668
MPPED2	NM_001584	7.00902
GLA	NM_000169	6.7248
LOC100192378	NR_024360	6.71161
THC2603732	THC2603732	6.65176
ODZ3	NM_001080477	6.59087
VGLL3	NM_016206	6.48893
MMP3	NM_002422	6.47208
ARMCX2	NM_014782	6.43324
LBR	NM_002296	6.42663
SOSTDC1	NM_015464	6.33845
CALCA	NM_001033953	6.30805
S100A11	NM_005620	6.29256
PSMB9	NM_002800	6.2689
RBMS3	NM_014483	6.25917
CR613436	CR613436	6.24876
NELL2	NM_006159	6.23934
RGS1	NM_002922	6.0826
NAALAD2	NM_005467	6.01562
C9orf150	NM_203403	5.92203
CR614418	CR614418	5.91376
ODZ3	NM_001080477	5.69355
SLC10A4	NM_152679	5.64954
BM989848	BM989848	5.63713
SLC4A4	NM_003759	5.60199
WFDC2	NM_006103	5.60169
PTN	NM_002825	5.52982
HTR1F	NM_000866	5.50872
HS6ST2	NM_001077188	5.46891
CXCL10	NM_001565	5.45822
GBP1	NM_002053	5.42164
HAPLN1	NM_001884	5.38466
LGALS3	NM_002306	5.34453
NAV3	NM_014903	5.32165
AK022430	AK022430	5.23821
AK021837	AK021837	5.15378
ADAMTS20	NM_025003	5.12812
PRICKLE1	NM_153026	5.11075
PDGFD	NM_025208	5.09578
ART5	NM_053017	5.0763
IGSF10	NM_178822	4.96271
B2M	NM_004048	4.89917
ANPEP	NM_001150	4.8684
ENST00000315302	ENST00000315302	4.80347
MMP1	NM_002421	4.78829
CD36	NM_001001547	4.73647
hCG_1745121	NM_001101426	4.70773
PLA2G4A	NM_024420	4.67568
CXCL11	NM_005409	4.66908
KANK4	NM_181712	4.66526
ARID5B	NM_032199	4.65575
THC2717825	THC2717825	4.63419
GPR126	NM_020455	4.62709
RBM11	NM_144770	4.49703
HERC4	NM_022079	4.48092
MDK	NM_001012334	4.46313
CDH2	NM_001792	4.46184
FILIP1L	NM_182909	4.43355
SAA1	NM_000331	4.41479
BC037328	BC037328	4.38122
AK055302	AK055302	4.36667
TBX1	NM_080647	4.36412
HCP5	L06175	4.33321
SLITRK5	NM_015567	4.30877
STAT1	NM_007315	4.25263
GCG	NM_002054	4.23275
NAV2	AJ488202	4.20697
CDH19	NM_021153	4.19363
CARD17	NM_001007232	4.19074
IFNG	NM_000619	4.13593
ZIC1	NM_003412	4.05869
WFDC2	NM_006103	4.05204
PDGFRB	NM_002609	4.04632
ESRRG	NM_206594	4.03357
PSMB8	NM_004159	3.92496
SYNE1	NM_033071	3.90703
ARMCX6	NM_019007	3.90541
CNTNAP2	NM_014141	3.85634
GPC4	NM_001448	3.84549
SLITRK3	NM_014926	3.82292
ALDH1A1	NM_000689	3.74322
SEMA3E	NM_012431	3.73134
NOX4	NM_016931	3.73007
SPARCL1	NM_004684	3.72717
LOC100127983	XM_001722571	3.68852
TFPI2	NM_006528	3.66394
THC2669092	THC2669092	3.6397
FSTL5	NM_020116	3.62343
SCN9A	NM_002977	3.62295
IFI27	NM_005532	3.60049
ADAMTS1	NM_006988	3.5886
NPFFR2	NM_053036	3.57657
S100A11	NM_005620	3.56631
PCDH7	NM_002589	3.55525
TAP1	NM_000593	3.53656
HOXA10	NM_018951	3.5344
TYRP1	NM_000550	3.50777
MPDZ	NM_003829	3.50598
MAP2K6	NM_002758	3.5003
ENST00000303697	ENST00000303697	3.49365
LOC100127983	XM_001722571	3.48468
SCN9A	NM_002977	3.45461
NAP1L5	NM_153757	3.43895
ANTXR2	NM_058172	3.42481
AK026659	AK026659	3.4114
HOXA10	NM_018951	3.36734
STAT1	NM_139266	3.3667
CXCL11	NM_005409	3.34828
ADAMTS1	NM_006988	3.3417
CXorf61	NM_001017978	3.31155
GPR126	NM_020455	3.27916
AK093987	AK093987	3.27646
FUT9	NM_006581	3.26918
TRIM6	NM_001003818	3.23747
PCDH17	NM_001040429	3.20307
CASP4	NM_033306	3.16591
IFI27	NM_005532	3.16185
COCH	NM_004086	3.12764
ZAR1	NM_175619	3.10108
VSNL1	NM_003385	3.08011
WNT11	NM_004626	3.07528
TIGD2	NM_145715	3.07247
BC036599	BC036599	3.03988
LRP1B	NM_018557	3.0201
RASAL2	NM_170692	3.01372
TAX1BP1	NM_006024	3.00673
MEST	NM_002402	2.99598
ROBO2	AK074780	2.99582
MPP4	NM_033066	2.98661
SP100	NM_003113	2.98513
TRIM6	NM_001003818	2.97571
NPY1R	NM_000909	2.96106
ATRNL1	NM_207303	2.95654
SGCG	NM_000231	2.95304
TMEM117	NM_032256	2.95167
PCDH17	NM_001040429	2.93374
GBP1	NM_002053	2.93152
SCRG1	NM_007281	2.92048
HOXB13	NM_006361	2.91187
TRIM56	NM_030961	2.88709
MFGE8	NM_005928	2.88248
RNASEH2B	NM_024570	2.87378
HOXA11	NM_005523	2.86662
SEMA3E	NM_012431	2.84547
PCGF5	NM_032373	2.84101
LRRN3	NM_018334	2.8392
DSCR6	NM_018962	2.81556
COL3A1	NM_000090	2.80926
GREM2	NM_022469	2.807
CHSY3	NM_175856	2.77205
HERC4	NM_022079	2.76844
PCDH15	NM_001142771	2.76049
SAMD4A	AB028976	2.75378
JAZF1	NM_175061	2.72876
MCTP1	NM_024717	2.72611
FXYD5	NM_144779	2.72367
PALLD	NM_016081	2.71323
FUT1	NM_000148	2.7026
TNFRSF14	NM_003820	2.69604
ACTA2	NM_001613	2.69136
NLRC5	NM_032206	2.68958
TRIB3	NM_021158	2.68484
NFIB	NM_005596	2.6804
NPFFR2	NM_053036	2.67966
PTPRC	NM_002838	2.67871
THC2605327	THC2605327	2.6713
HLA-F	ENST00000376844	2.6656
LUM	NM_002345	2.6647
AK129542	AK129542	2.66035
IL12A	NM_000882	2.64087
RGS2	NM_002923	2.63919
THC2602429	THC2602429	2.63626
MYPN	NM_032578	2.62843
SLC7A11	NM_014331	2.6245
EMILIN2	NM_032048	2.60142
HOXB13	NM_006361	2.59744
TPD52L1	NM_001003395	2.594
KBTBD10	NM_006063	2.59104
MBD3L2	NM_144614	2.58549
AL833456	AL833456	2.55755
ATRNL1	NM_207303	2.55736
BEX4	NM_001127688	2.5533
NKX2-1	NM_003317	2.54878
BX118699	BX118699	2.54105
CNTNAP2	NM_014141	2.49981
RIMS2	NM_014677	2.495
HOTAIR	NR_003716	2.49449
LIN28	NM_024674	2.48173
PLAC8	NM_016619	2.47551
THC2637568	THC2637568	2.45859
SUCNR1	NM_033050	2.45061
UTP3	NM_020368	2.45028
FXYD5	NM_144779	2.45004
KCNMA1	NM_002247	2.44839
THSD7A	NM_015204	2.44745
HLA-C	BC002463	2.44616
THC2740030	THC2740030	2.44433
HIBADH	NM_152740	2.42773
AK022020	AK022020	2.42754
TWF1	NM_002822	2.42559
A_23_P125109	A_23_P125109	2.42541
TMSB15A	NM_021992	2.42045
COL3A1	NM_000090	2.41426
CD36	S67044	2.41138
BEX2	NM_032621	2.40852
GALNT3	NM_004482	2.40763
LOC100127983	XM_001722571	2.40547
RBPMS	NM_001008712	2.40112
HLA-C	NM_002117	2.39933
PARP9	NM_031458	2.39438
ZNF185	NM_007150	2.38507
APOL3	NM_145641	2.38453
UBA7	NM_003335	2.36146
CR594843	CR594843	2.34755
MDFI	NM_005586	2.34558
IL7	NM_000880	2.33977
PLAC8	NM_016619	2.3382
CTGF	NM_001901	2.33653
CXCL9	NM_002416	2.31994
THC2696662	THC2696662	2.31545
UFM1	NM_016617	2.31301
LOXL3	NM_032603	2.31121
LOX	NM_002317	2.30608
IRF9	NM_006084	2.30272
CASP1	NM_033292	2.2988
HLA-C	CR598918	2.29357
ABCA5	NM_018672	2.29134
AADAC	NM_001086	2.28664
GAS2	NM_005256	2.28461
PRKG1	Y07512	2.27972
CEP78	BC091515	2.27017
ERAP1	NM_016442	2.26469
HLA-A	NM_002116	2.26078
SLC5A12	NM_178498	2.25607
PRR16	NM_016644	2.25363
ACYP2	NM_138448	2.24883
TBC1D23	NM_018309	2.24278
ELL2	NM_012081	2.2417
A_24_P101771	A_24_P101771	2.23818
ASB5	NM_080874	2.23501
BE904671	BE904671	2.22967
FBXL7	NM_012304	2.22818
ANKRD1	NM_014391	2.22243
WNT16	NM_057168	2.22098
ASXL3	NM_030632	2.21743
LAMP3	NM_014398	2.20879
C6orf170	NM_152730	2.20487
FZD4	NM_012193	2.19826
HLA-B	NM_005514	2.18373
IL21R	NM_181078	2.18323
HLA-G	NM_002127	2.18269
CHODL	NM_024944	2.18148
GALC	NM_000153	2.17686
ACYP2	NM_138448	2.17363
NUPR1	NM_001042483	2.16853
CHMP2B	NM_014043	2.16575
AP4E1	NM_007347	2.16165
SCN7A	ENST00000409855	2.15797
AK131287	AK131287	2.15765
HCG26	NR_002812	2.15685
SST	NM_001048	2.1532
ISG15	NM_005101	2.15207
BU928689	BU928689	2.1491
IL20RB	NM_144717	2.14736
EFNA5	NM_001962	2.14615
THC2535223	THC2535223	2.14435
LIPG	NM_006033	2.14359
CR602075	CR602075	2.14264
ADAMTS3	NM_014243	2.14102
ROR2	NM_004560	2.1391
DCN	NM_001920	2.13783
RGS13	NM_002927	2.13684
TWF1	NM_002822	2.12607
INPP4B	NM_003866	2.11784
SCN3A	NM_006922	2.11609
DNMT3A	NM_175629	2.11184
MAP2	NM_002374	2.10751
SCHIP1	NM_014575	2.10664
HLA-B	NM_005514	2.10548
ALX1	NM_006982	2.10182
LMLN	AL832783	2.09863
CHMP2B	NM_014043	2.09769
GNAI1	NM_002069	2.0975
RUNX2	NM_004348	2.09489
THC2750781	THC2750781	2.09452
HLA-C	BC008457	2.09081
ABCA8	NM_007168	2.08139
CR627122	CR627122	2.07734
VIM	NM_003380	2.07604
NRXN3	NM_004796	2.06507
S100P	NM_005980	2.06462
COL19A1	NM_001858	2.0642
THC2568453	THC2568453	2.06058
KLHL24	NM_017644	2.05763
AR	NM_000044	2.05683
C2orf73	NM_001100396	2.05674
UFM1	NM_016617	2.0542
CCT8	NM_006585	2.05277
IRAK4	NM_016123	2.03888
BCAT1	NM_005504	2.03669
ATRNL1	NM_207303	2.03236
RNF213	NM_020914	2.02857
A_24_P109661	A_24_P109661	2.02401
SLC17A6	NM_020346	2.02121
NR0B1	NM_000475	2.01879
THC2770932	THC2770932	2.01531
ATP11B	NM_014616	2.01517
ABCA5	NM_018672	2.01398
EDIL3	NM_005711	2.01278
LPAR4	NM_005296	2.00707
NOX4	NM_016931	2.00475
RABGAP1L	NM_014857	2.00296
C1orf67	NM_144989	2.00274
RIMS1	NM_014989	2.00245
PTGS2	NM_000963	2.0005
B. Downregulated genes
Gene Name	Systematic Name	Fold Change
SFRP1	NM_003012	-2.00043
PODXL	NM_001018111	-2.00082
MAB21L2	NM_006439	-2.00336
MT1H	NM_005951	-2.0157
EIF1AY	NM_004681	-2.01626
AK055915	AK055915	-2.02295
B4GALT6	NM_004775	-2.02451
HFM1	NM_001017975	-2.02521
ITGA6	NM_000210	-2.02685
A_24_P921213	A_24_P921213	-2.0331
DSG3	NM_001944	-2.03698
HSP90B1	NM_003299	-2.04903
C16orf45	NM_033201	-2.05972
AK092508	AK092508	-2.06257
HHAT	NM_018194	-2.06305
FGGY	NM_018291	-2.06317
SCN2B	NM_004588	-2.06583
GSG1	NM_031289	-2.068
MSX1	NM_002448	-2.07142
SLC16A12	NM_213606	-2.07379
NLRP1	BC051787	-2.07723
MTSS1	NM_014751	-2.07947
CR607939	CR607939	-2.08179
TSPAN19	NM_001100917	-2.08765
CAST	NM_001750	-2.09103
FLJ35767	NM_207459	-2.09177
TTC17	BC033000	-2.09481
TTC39C	NM_001135993	-2.09655
GUSBL2	NR_003660	-2.10371
PDE11A	NM_001077358	-2.10679
A_32_P7193	A_32_P7193	-2.11183
CCDC144A	NM_014695	-2.11817
IGFBP6	NM_002178	-2.11952
AK057830	AK057830	-2.12451
MRFAP1L1	NM_152301	-2.12688
CHRNA3	NM_000743	-2.13036
RNFT2	NM_032814	-2.13571
KBTBD11	NM_014867	-2.13858
CR622110	CR622110	-2.14726
ASRGL1	NM_001083926	-2.1482
PRNP	NM_000311	-2.15866
ANKRD44	NM_153697	-2.16426
GUSBL1	NR_003504	-2.16512
NAP1L3	NM_004538	-2.1657
MAP1B	NM_005909	-2.16778
PEG10	NM_001040152	-2.17436
PERP	AK097958	-2.17781
C1orf225	NM_001013642	-2.18453
THC2713710	THC2713710	-2.18487
CYP2U1	NM_183075	-2.19239
NRXN1	NM_004801	-2.20406
C20orf132	NM_152503	-2.20672
AK124841	AK124841	-2.20933
SPINK2	NM_021114	-2.21035
PGDS	NM_014485	-2.22388
KIAA0746	NM_015187	-2.22436
HIPK2	NM_022740	-2.22513
RIC3	NM_024557	-2.23893
JUN	NM_002228	-2.25601
MT1B	NM_005947	-2.25833
ANK3	NM_020987	-2.26048
S100A10	NM_002966	-2.26396
C9orf3	NM_032823	-2.27121
U68494	U68494	-2.27169
LOC554207	BC031469	-2.28036
LOC282992	BX115274	-2.28095
KIAA2022	NM_001008537	-2.28598
CXADR	NM_001338	-2.29351
WDR16	NM_145054	-2.29417
BC006271	BC006271	-2.30107
CCDC109B	NM_017918	-2.30815
CLUL1	NM_014410	-2.30905
HTR2B	NM_000867	-2.31458
BC111482	BC111482	-2.3189
NEO1	NM_002499	-2.32566
GNG4	NM_004485	-2.326
ROPN1L	NM_031916	-2.32758
A_32_P125808	A_32_P125808	-2.32889
TDRD7	NM_014290	-2.33677
TTC39C	NR_024232	-2.34169
KNDC1	AK074179	-2.34215
DLG2	NM_001364	-2.34367
PDE11A	NM_016953	-2.34454
BMP7	NM_001719	-2.3483
ZDBF2	NM_020923	-2.35043
MCOLN2	NM_153259	-2.35411
LAD1	NM_005558	-2.35538
SLC1A3	NM_004172	-2.3604
MICAL2	NM_014632	-2.36355
SHC4	NM_203349	-2.37266
ERO1LB	NM_019891	-2.37641
RICH2	NM_014859	-2.38299
LHX9	NM_020204	-2.38559
NRXN1	NM_001135659	-2.38769
TSPAN5	NM_005723	-2.40723
CAMK1D	NM_153498	-2.40936
HSPA12A	NM_025015	-2.42817
ASAP2	NM_003887	-2.42825
THC2634957	THC2634957	-2.42832
NCAM2	ENST00000400546	-2.4304
MKX	NM_173576	-2.43155
CR603982	CR603982	-2.43439
RP1-21O18.1	NM_015209	-2.4362
C9orf135	NM_001010940	-2.43854
NUCB2	AK097398	-2.44615
SEC11C	NM_033280	-2.46094
FLJ43390	AK096461	-2.46356
EPHA8	NM_001006943	-2.46764
FGF23	NM_020638	-2.47599
BEND7	NM_152751	-2.47729
ZNF493	NM_001076678	-2.47776
PFTK1	NM_012395	-2.48054
MACROD2	NM_080676	-2.48422
C1orf114	NM_021179	-2.49473
PLCH1	NM_014996	-2.50778
HLA-DRB5	NM_002125	-2.51126
C9orf3	NM_032823	-2.51271
NRG2	NM_013982	-2.52114
PDE9A	NM_002606	-2.52326
THC2493376	THC2493376	-2.52337
SULF2	NM_018837	-2.52355
CLIP4	NM_024692	-2.53314
ALPK1	NM_025144	-2.54568
CD83	NM_004233	-2.55006
ZADH2	NM_175907	-2.55086
ENPP6	NM_153343	-2.56046
SHISA2	NM_001007538	-2.56138
TMEM98	NM_015544	-2.56235
CR616309	CR616309	-2.56528
CHST7	NM_019886	-2.57283
CDCA7L	NM_018719	-2.5788
CRELD2	NM_024324	-2.58274
BST2	NM_004335	-2.58643
SLC16A3	NM_001042422	-2.58778
LOC554207	BC031469	-2.59024
SCN4B	NM_174934	-2.5978
TTC39C	NM_153211	-2.60008
MID1	NM_033290	-2.60059
NRXN1	NM_004801	-2.6201
ENST00000381655	ENST00000381655	-2.62039
FGGY	NM_018291	-2.6397
CR596670	CR596670	-2.64548
PRKCA	NM_002737	-2.64667
SORT1	NM_002959	-2.6513
BMP7	NM_001719	-2.65531
HIVEP2	NM_006734	-2.65654
NCAM2	ENST00000400546	-2.67477
HIPK2	NM_022740	-2.68328
TFRC	NM_003234	-2.69764
CITED1	NM_004143	-2.71431
TMEM100	NM_018286	-2.72042
CHST2	NM_004267	-2.72679
SLC1A1	NM_004170	-2.73012
ERO1LB	NM_019891	-2.73845
DQ786238	DQ786238	-2.73951
TTC39C	NM_001135993	-2.7482
F2R	NM_001992	-2.76215
COL24A1	NM_152890	-2.76423
OCLN	NM_002538	-2.77832
CXADR	NM_001338	-2.7789
NID2	NM_007361	-2.78135
SLC22A23	NM_015482	-2.78674
GPC3	NM_004484	-2.80514
GUSBL1	NR_003504	-2.81104
THC2675966	THC2675966	-2.81461
SLCO4A1	NM_016354	-2.81989
RNF150	NM_020724	-2.82496
ATP1B1	NM_001677	-2.84472
CA3	NM_005181	-2.85006
FJX1	NM_014344	-2.86202
LMO3	NM_018640	-2.86819
MT1G	NM_005950	-2.88469
AK021664	AK021664	-2.89596
SFRP1	NM_003012	-2.91366
GUSBL1	NR_003504	-2.92316
LRRC8C	NM_032270	-2.92614
USP43	NM_153210	-2.93094
RIPK4	NM_020639	-2.93973
MYLIP	NM_013262	-2.9439
PPP1R14A	NM_033256	-2.9453
DLGAP1	NM_004746	-2.94699
GNAZ	NM_002073	-2.96051
SGCE	NM_003919	-2.97881
STK33	NM_030906	-3.00251
CRADD	NM_003805	-3.0088
RASSF2	NM_014737	-3.01717
FAM184A	NM_024581	-3.0232
FAM43B	NM_207334	-3.03469
NUDT10	NM_153183	-3.04162
ENST00000370548	ENST00000370548	-3.0971
CXADR	NM_001338	-3.10239
SLC9A9	NM_173653	-3.12336
FLJ27365	AK023424	-3.13517
CDKL5	NM_003159	-3.14164
PCDH19	NM_020766	-3.21335
PPIC	NM_000943	-3.22687
ENST00000314481	ENST00000314481	-3.25173
TSPAN5	AK055659	-3.25574
MXRA8	NM_032348	-3.277
OCLN	NM_002538	-3.27748
RANBP3L	NM_145000	-3.28662
LOC348751	BC039445	-3.31352
MT1E	NM_175617	-3.32335
MT1L	NR_001447	-3.32544
LRRCC1	NM_033402	-3.33439
ABCA3	NM_001089	-3.37433
GATM	NM_001482	-3.39809
DKK3	NM_015881	-3.43754
AK092378	AK092378	-3.44273
HTRA1	NM_002775	-3.47328
CLDN23	NM_194284	-3.48351
ATP1B1	NM_001677	-3.49204
AF086154	AF086154	-3.49422
A_23_P21907	A_23_P21907	-3.49674
DKK3	NM_015881	-3.50929
PPP1R9A	NM_017650	-3.60181
ADRA2C	NM_000683	-3.60801
PNMA2	NM_007257	-3.61609
KLHL14	NM_020805	-3.65664
HMOX1	NM_002133	-3.66585
SESTD1	NM_178123	-3.72525
THC2692669	THC2692669	-3.75807
SHC4	NM_203349	-3.77183
SYT17	NM_016524	-3.77706
MT2A	NM_005953	-3.81396
SMA4	BC050737	-3.82498
CCDC88C	NM_001080414	-3.83859
DERL3	NM_198440	-3.85142
CD70	NM_001252	-3.87057
MAP3K15	NM_001001671	-3.87407
PLA2G3	NM_015715	-3.93436
MT1H	NM_005951	-3.95158
PPM1H	NM_020700	-3.95374
MT2A	NM_005953	-4.00472
NFE2L3	NM_004289	-4.05904
PPARG	NM_138711	-4.07964
MT1X	NM_005952	-4.09782
BEND7	NM_001100912	-4.1007
IGSF3	NM_001542	-4.12437
LOC146429	AL137382	-4.13391
KIAA1147	NM_001080392	-4.18117
DLG2	NM_001364	-4.22452
MT1X	NM_005952	-4.28012
LOC283174	NR_024344	-4.30748
JAKMIP1	NM_144720	-4.37241
TBC1D8	NM_001102426	-4.38512
FOXN4	NM_213596	-4.49238
SLC1A3	NM_004172	-4.51132
AF052115	AF052115	-4.56242
MNX1	NM_005515	-4.60042
GLDC	NM_000170	-4.61367
LTBP1	NM_206943	-4.62113
MYO6	NM_004999	-4.77227
GRIA2	NM_000826	-4.92593
RBMS1	NM_016836	-4.9978
EPHX2	NM_001979	-5.01889
BMP7	NM_001719	-5.0622
MYO6	NM_004999	-5.15656
MT2A	NM_005953	-5.21338
PDGFRA	NM_006206	-5.33449
PPIC	NM_000943	-5.40631
FAM47E	NM_001136570	-5.42795
COLEC12	NM_130386	-5.4364
ZNF493	NM_001076678	-5.44667
MYEF2	NM_016132	-5.73731
LOC26010	NM_015535	-5.79753
FAM167A	NM_053279	-5.81105
TMEM170B	NM_001100829	-5.90193
SORL1	NM_003105	-5.96678
GLI3	NM_000168	-5.9728
LRIG3	NM_153377	-6.00407
ANKS1B	NM_181670	-6.06875
MKX	NM_173576	-6.37105
FOXO1	NM_002015	-6.52843
ETS2	NM_005239	-6.6478
RUNX3	NM_001031680	-6.81259
ZNF702P	NR_003578	-6.94189
FAM9C	NM_174901	-7.211
THC2700133	THC2700133	-7.40574
CFH	NM_000186	-7.5078
TEX11	NM_001003811	-7.57117
DSC3	NM_024423	-7.91027
ENST00000367391	ENST00000367391	-8.27524
C1orf21	NM_030806	-8.43898
ZNF462	NM_021224	-8.47478
LOC100130967	ENST00000367073	-8.74048
BC041401	BC041401	-8.87067
C2orf12	BC065192	-9.18186
UCHL1	NM_004181	-9.54187
FAM9C	BX648919	-9.89278
PDE11A	NM_016953	-10.1461
PDE11A	NM_016953	-10.9683
CFH	NM_000186	-10.9872
FAM9C	NM_174901	-11.4631
THC2661496	THC2661496	-11.5358
CFH	NM_001014975	-11.5397
CFHR3	NM_021023	-11.9653
NUDT11	NM_018159	-12.7302
PREX1	NM_020820	-13.9309
ENST00000397186	ENST00000397186	-15.9021
CBR1	NM_001757	-16.9971
FLRT3	NM_198391	-18.3737
AMIGO2	NM_181847	-38.6387
